# Supplementary material for: Genome-wide identification and expression analysis of the bHLH transcription factor family and its response to abiotic stress in foxtail millet (Setaria italica L.)
Source: BMC Genomics. 2021 Oct 30;22:778. doi: 10.1186/s12864-021-08095-y (PMC8557513; doi:10.1186/s12864-021-08095-y)
Supplement: Supplementary file 1 — Additional file 1: Table S1. List of 187 S. italica bHLH genes identified in this study. [file 12864_2021_8095_MOESM1_ESM.xls]

## Sheet: bHLH gene information
Supplementary Table 1 List of the 187 SibHLH genes identified in this study.
Gene	Gene ID	Protein length	Mw(KDa)	pI	Location	Domain	Predicted Subcellular location（W）	DNA binding activity	G-box binding activity	Subfamily	Exons
SibHLH1	transcript:KQL27843	387	40.565	7.76	ChrⅠ	bHLH	Nuclear	E-box binding	G-box binding	3	3
SibHLH2	transcript:KQL27999	199	21.0176	10.15	ChrⅠ	bHLH	Chloroplast	E-box binding	Non-G-box binding	1	3
SibHLH3	transcript:KQL28104	589	61.8467	8.99	ChrⅠ	bHLH	Nuclear	E-box binding	G-box binding	21	6
SibHLH4	transcript:KQL28464	177	19.3337	11.67	ChrⅠ	HLH	Chloroplast	E-box binding	Non-G-box binding	14	1
SibHLH5	transcript:KQL28946	244	26.2757	4.94	ChrⅠ	HLH	Nuclear	Non-DNA binding	-	13	1
SibHLH6	transcript:KQL29003	533	56.1596	4.56	ChrⅠ	bHLH	Cytoplasmic	E-box binding	Non-G-box binding	9	7
SibHLH7	transcript:KQL29100	238	25.7391	5.56	ChrⅠ	bHLH	Nuclear	E-box binding	G-box binding	6	5
SibHLH8	transcript:KQL29403	287	30.3686	5.24	ChrⅠ	bHLH	Cytoplasmic	Non-DNA binding	-	13	2
SibHLH9	transcript:KQL29480	322	35.2581	6.66	ChrⅠ	bHLH	Nuclear	E-box binding	Non-G-box binding	4	5
SibHLH10	transcript:KQL29582	253	26.6411	6.35	ChrⅠ	bHLH	Nuclear	E-box binding	Non-G-box binding	9	4
SibHLH11	transcript:KQL29963	303	31.9171	6.1	ChrⅠ	bHLH	Nuclear	E-box binding	Non-G-box binding	1	3
SibHLH12	transcript:KQL29964	297	31.5764	6.93	ChrⅠ	bHLH	Nuclear	E-box binding	Non-G-box binding	1	3
SibHLH13	transcript:KQL29966	323	34.0716	6.84	ChrⅠ	bHLH	Nuclear	E-box binding	Non-G-box binding	1	3
SibHLH14	transcript:KQL30105	514	54.733	4.91	ChrⅠ	bHLH	Peroxisome	E-box binding	G-box binding	17	8
SibHLH15	transcript:KQL30374	448	47.4609	9.81	ChrⅠ	bHLH	Nuclear	E-box binding	Non-G-box binding	18	6
SibHLH16	transcript:KQL30895	483	52.0675	6.56	ChrⅠ	bHLH	Nuclear	Non-DNA binding	-	12	7
SibHLH17	transcript:KQL30908	778	85.0146	5.21	ChrⅠ	bHLH	Chloroplast	Non-E-box binding	-	13	10
SibHLH18	transcript:KQL31019	245	26.4932	5.85	ChrⅠ	bHLH	Cytoplasmic	E-box binding	G-box binding	3	3
SibHLH19	transcript:KQL31092	475	52.8539	5.45	ChrⅠ	bHLH	Nuclear	E-box binding	Non-G-box binding	4	3
SibHLH20	transcript:KQL31140	356	37.2142	6.34	ChrⅠ	bHLH	Nuclear	E-box binding	G-box binding	18	6
SibHLH21	transcript:KQL31180	295	30.4698	5.13	ChrⅠ	bHLH	Mitochondrial	Non-E-box binding	-	19	4
SibHLH22	transcript:KQL31314	698	76.0165	6.05	ChrⅠ	bHLH	Nuclear	E-box binding	G-box binding	11	13
SibHLH23	transcript:KQL31595	343	36.2112	7.57	ChrⅠ	HLH	Endoplasmic reticulum (E.R.)	E-box binding	G-box binding	3	3
SibHLH24	transcript:KQL31916	370	37.3605	5.46	ChrⅠ	bHLH	Nuclear	E-box binding	G-box binding	17	6
SibHLH25	transcript:KQL31998	329	35.9617	7.21	ChrⅠ	bHLH	Nuclear	E-box binding	G-box binding	15	8
SibHLH26	transcript:KQL22411	407	43.2585	5.27	ChrⅡ	bHLH	Nuclear	E-box binding	G-box binding	15	7
SibHLH27	transcript:KQL22720	289	30.4426	6.2	ChrⅡ	bHLH	Nuclear	E-box binding	G-box binding	17	7
SibHLH28	transcript:KQL22865	271	29.1253	8.92	ChrⅡ	bHLH	Nuclear	E-box binding	G-box binding	18	6
SibHLH29	transcript:KQL22985	689	74.7163	5.86	ChrⅡ	bHLH-MYC	Nuclear	E-box binding	G-box binding	7	7
SibHLH30	transcript:KQL24449	328	34.2104	6.26	ChrⅡ	bHLH	Nuclear	E-box binding	G-box binding	10	2
SibHLH31	transcript:KQL24498	474	47.1578	6.43	ChrⅡ	bHLH	Nuclear	E-box binding	G-box binding	17	7
SibHLH32	transcript:KQL24778	241	26.0025	6.29	ChrⅡ	bHLH	Nuclear	Non-E-box binding	-	19	1
SibHLH33	transcript:KQL24849	213	22.4555	8.81	ChrⅡ	bHLH	Nuclear	E-box binding	G-box binding	10	2
SibHLH34	transcript:KQL24916	436	45.5728	5.96	ChrⅡ	bHLH	Nuclear	E-box binding	G-box binding	18	7
SibHLH35	transcript:KQL24923	497	53.0499	6.77	ChrⅡ	bHLH	Nuclear	E-box binding	G-box binding	11	11
SibHLH36	transcript:KQL25045	397	41.7689	8.79	ChrⅡ	bHLH	Nuclear	E-box binding	Non-G-box binding	16	5
SibHLH37	transcript:KQL25176	352	36.9674	5.65	ChrⅡ	bHLH	Nuclear	E-box binding	G-box binding	18	8
SibHLH38	transcript:KQL25257	262	29.1364	6.46	ChrⅡ	bHLH	Nuclear	E-box binding	G-box binding	18	6
SibHLH39	transcript:KQL25361	273	29.102	7.13	ChrⅡ	bHLH	Nuclear	E-box binding	G-box binding	8	1
SibHLH40	transcript:KQL25362	280	29.9668	5.85	ChrⅡ	bHLH	Nuclear	E-box binding	G-box binding	8	1
SibHLH41	transcript:KQL25743	514	53.6944	6.36	ChrⅡ	bHLH	Nuclear	Non-DNA binding	-	12	7
SibHLH42	transcript:KQL26124	255	27.6677	6.22	ChrⅡ	bHLH	Nuclear	E-box binding	G-box binding	6	5
SibHLH43	transcript:KQL26167	204	22.7629	7.69	ChrⅡ	bHLH	Nuclear	E-box binding	Non-G-box binding	9	5
SibHLH44	transcript:KQL26211	381	40.7387	6.72	ChrⅡ	bHLH	Nuclear	E-box binding	Non-G-box binding	16	6
SibHLH45	transcript:KQL26484	281	30.8383	4.82	ChrⅡ	bHLH	Nuclear	Non-E-box binding	-	19	5
SibHLH46	transcript:KQL12896	206	22.0064	12.03	ChrⅢ	bHLH	Chloroplast	Non-E-box binding	-	14	2
SibHLH47	transcript:KQL13276	333	35.1488	5.83	ChrⅢ	bHLH	Nuclear	E-box binding	G-box binding	5	2
SibHLH48	transcript:KQL13277	577	60.5569	8.31	ChrⅢ	bHLH	Chloroplast	E-box binding	G-box binding	15	6
SibHLH49	transcript:KQL13542	316	33.4352	5.98	ChrⅢ	bHLH	Nuclear	Non-E-box binding	-	12	9
SibHLH50	transcript:KQL13584	595	64.9974	7.22	ChrⅢ	bHLH	Nuclear	E-box binding	G-box binding	8	1
SibHLH51	transcript:KQL13895	348	38.1822	9.33	ChrⅢ	bHLH	Nuclear	E-box binding	G-box binding	5	4
SibHLH52	transcript:KQL13902	376	41.5829	7.03	ChrⅢ	bHLH	Nuclear	E-box binding	G-box binding	21	4
SibHLH53	transcript:KQL14089	502	53.3428	5.78	ChrⅢ	bHLH	Chloroplast	E-box binding	G-box binding	3	4
SibHLH54	transcript:KQL14541	392	40.517	6.71	ChrⅢ	bHLH	Nuclear	Non-E-box binding	-	19	1
SibHLH55	transcript:KQL14848	345	37.1023	6.12	ChrⅢ	bHLH	Nuclear	Non-E-box binding	-	12	7
SibHLH56	transcript:KQL15218	232	25.3748	7.68	ChrⅢ	bHLH	Nuclear	E-box binding	G-box binding	6	5
SibHLH57	transcript:KQL16722	176	18.282	10.32	ChrⅢ	HLH	Cytoplasmic	E-box binding	Non-G-box binding	1	2
SibHLH58	transcript:KQL16816	202	22.3314	5.3	ChrⅢ	bHLH	Nuclear	Non-E-box binding	-	19	4
SibHLH59	transcript:KQL16994	297	32.7533	4.97	ChrⅢ	bHLH	Nuclear	Non-E-box binding	-	19	4
SibHLH60	transcript:KQL17066	281	29.999	8.55	ChrⅢ	HLH	Cytoplasmic	Non-DNA binding	-	15	6
SibHLH61	transcript:KQL17067	179	19.2072	5.19	ChrⅢ	bHLH	Nuclear	E-box binding	G-box binding	15	3
SibHLH62	transcript:KQL17068	134	13.9253	9.72	ChrⅢ	bHLH	Cytoplasmic	Non-DNA binding	-	15	3
SibHLH63	transcript:KQL17069	323	34.2812	9.05	ChrⅢ	bHLH	Nuclear	E-box binding	G-box binding	15	5
SibHLH64	transcript:KQL17070	265	28.3872	8.61	ChrⅢ	bHLH	Nuclear	E-box binding	G-box binding	15	4
SibHLH65	transcript:KQL17171	409	43.737	5.31	ChrⅢ	bHLH	Nuclear	E-box binding	G-box binding	15	7
SibHLH66	transcript:KQL17382	415	43.0972	7.29	ChrⅢ	bHLH	Nuclear	E-box binding	G-box binding	5	4
SibHLH67	transcript:KQL08995	542	57.0947	4.66	ChrⅣ	bHLH	Nuclear	E-box binding	Non-G-box binding	9	7
SibHLH68	transcript:KQL09002	426	45.2033	4.56	ChrⅣ	bHLH	Chloroplast	E-box binding	Non-G-box binding	9	3
SibHLH69	transcript:KQL09388	480	51.7659	5.36	ChrⅣ	bHLH	Nuclear	E-box binding	G-box binding	17	8
SibHLH70	transcript:KQL09907	332	35.1927	9.01	ChrⅣ	bHLH	Nuclear	E-box binding	G-box binding	3	3
SibHLH71	transcript:KQL10001	86	9.67295	9.09	ChrⅣ	HLH	Chloroplast	Non-DNA binding	-	12	2
SibHLH72	transcript:KQL10825	386	40.9776	8.12	ChrⅣ	bHLH	Nuclear	E-box binding	G-box binding	3	3
SibHLH73	transcript:KQL11421	352	36.6334	9.13	ChrⅣ	bHLH	Nuclear	E-box binding	G-box binding	18	7
SibHLH74	transcript:KQL11666	520	56.0448	7.25	ChrⅣ	HLH	Nuclear	E-box binding	G-box binding	21	7
SibHLH75	transcript:KQL12269	328	35.6655	4.98	ChrⅣ	bHLH	Nuclear	E-box binding	Non-G-box binding	9	3
SibHLH76	transcript:KQL03209	619	67.5302	6.57	ChrⅤ	bHLH	Nuclear	E-box binding	G-box binding	8	1
SibHLH77	transcript:KQL03259	367	38.4577	5.27	ChrⅤ	bHLH	Nuclear	Non-E-box binding	-	12	8
SibHLH78	transcript:KQL03523	356	38.7419	6.24	ChrⅤ	bHLH	Nuclear	E-box binding	Non-G-box binding	4	3
SibHLH79	transcript:KQL03580	619	66.2069	6.23	ChrⅤ	bHLH	Nuclear	E-box binding	G-box binding	15	7
SibHLH80	transcript:KQL04026	420	44.539	6.83	ChrⅤ	bHLH	Nuclear	Non-E-box binding	-	12	7
SibHLH81	transcript:KQL04067	225	23.8377	9.26	ChrⅤ	bHLH	Nuclear	E-box binding	Non-G-box binding	1	3
SibHLH82	transcript:KQL04069	215	23.0191	9.73	ChrⅤ	bHLH	Mitochondrial	E-box binding	Non-G-box binding	1	3
SibHLH83	transcript:KQL04070	219	22.851	9.42	ChrⅤ	bHLH	Chloroplast	E-box binding	Non-G-box binding	1	2
SibHLH84	transcript:KQL04099	297	30.6862	6.16	ChrⅤ	bHLH	Nuclear	Non-E-box binding	-	19	5
SibHLH85	transcript:KQL04341	248	27.1681	6.26	ChrⅤ	bHLH	Cytoplasmic	E-box binding	G-box binding	8	1
SibHLH86	transcript:KQL04511	253	27.5436	9.13	ChrⅤ	bHLH	Nuclear	E-box binding	G-box binding	10	2
SibHLH87	transcript:KQL04825	468	49.9962	6.6	ChrⅤ	bHLH	Nuclear	E-box binding	G-box binding	21	5
SibHLH88	transcript:KQL04970	247	26.6575	7.71	ChrⅤ	bHLH	Nuclear	Non-DNA binding	-	12	2
SibHLH89	transcript:KQL04972	276	28.7284	6.76	ChrⅤ	bHLH	Nuclear	E-box binding	G-box binding	10	2
SibHLH90	transcript:KQL05043	123	13.3377	11.19	ChrⅤ	bHLH	Chloroplast	Non-E-box binding	-	14	1
SibHLH91	transcript:KQL05336	188	19.1651	10.09	ChrⅤ	HLH	Chloroplast	E-box binding	Non-G-box binding	1	2
SibHLH92	transcript:KQL05609	419	43.5225	7.07	ChrⅤ	bHLH	Nuclear	Non-E-box binding	-	19	2
SibHLH93	transcript:KQL05658	437	46.0711	5.03	ChrⅤ	HLH	Nuclear	E-box binding	G-box binding	21	4
SibHLH94	transcript:KQL05975	247	27.0784	4.82	ChrⅤ	bHLH	Nuclear	Non-DNA binding	-	13	1
SibHLH95	transcript:KQL05999	169	18.4739	5.16	ChrⅤ	bHLH	Cytoplasmic	Non-DNA binding	-	14	1
SibHLH96	transcript:KQL06623	334	35.1539	9.4	ChrⅤ	bHLH-MYC	Nuclear	E-box binding	G-box binding	8	2
SibHLH97	transcript:KQL06639	398	41.2725	8.56	ChrⅤ	bHLH	Nuclear	Non-E-box binding	-	19	1
SibHLH98	transcript:KQL07202	312	33.6369	8.47	ChrⅤ	HLH	Nuclear	E-box binding	G-box binding	21	3
SibHLH99	transcript:KQL07267	388	41.263	6.24	ChrⅤ	bHLH	Nuclear	Non-E-box binding	-	12	7
SibHLH100	transcript:KQL07567	224	23.6597	6.04	ChrⅤ	bHLH	Nuclear	Non-E-box binding	-	19	1
SibHLH101	transcript:KQL08099	567	62.0552	5.13	ChrⅤ	bHLH	Nuclear	E-box binding	G-box binding	7	7
SibHLH102	transcript:KQL08166	506	53.8443	9.86	ChrⅤ	bHLH	Chloroplast	E-box binding	Non-G-box binding	18	8
SibHLH103	transcript:KQL08294	484	51.0261	6.23	ChrⅤ	bHLH	Nuclear	E-box binding	G-box binding	18	8
SibHLH104	transcript:KQL08441	376	39.1751	5.12	ChrⅤ	bHLH	Nuclear	E-box binding	Non-G-box binding	9	4
SibHLH105	transcript:KQL08647	242	26.6179	5.81	ChrⅤ	bHLH	Nuclear	E-box binding	G-box binding	2	3
SibHLH106	transcript:KQL00212	327	35.7598	6.52	ChrⅥ	bHLH	Nuclear	Non-E-box binding	-	19	1
SibHLH107	transcript:KQL00587	404	41.4018	6.87	ChrⅥ	bHLH	Nuclear	Non-E-box binding	-	12	7
SibHLH108	transcript:KQL00818	153	16.6765	8.81	ChrⅥ	bHLH	Chloroplast	Non-E-box binding	-	17	6
SibHLH109	transcript:KQL00884	249	26.9836	5.55	ChrⅥ	bHLH	Nuclear	E-box binding	G-box binding	6	5
SibHLH110	transcript:KQL01910	386	39.7962	5.85	ChrⅥ	bHLH	Nuclear	E-box binding	G-box binding	10	2
SibHLH111	transcript:KQL01999	79	9.19713	11.63	ChrⅥ	bHLH	Mitochondrial	Non-DNA binding	-	13	1
SibHLH112	transcript:KQL02155	240	25.9643	7.18	ChrⅥ	bHLH	Nuclear	Non-E-box binding	-	19	1
SibHLH113	transcript:KQL02207	244	26.3718	9.32	ChrⅥ	bHLH	Nuclear	E-box binding	G-box binding	10	2
SibHLH114	transcript:KQL02232	380	39.7751	5.03	ChrⅥ	HLH	Nuclear	E-box binding	G-box binding	3	3
SibHLH115	transcript:KQL02285	370	38.8383	8.55	ChrⅥ	bHLH	Nuclear	E-box binding	G-box binding	18	6
SibHLH116	transcript:KQL02296	495	53.7295	8.79	ChrⅥ	bHLH	Nuclear	E-box binding	G-box binding	11	11
SibHLH117	transcript:KQL02425	371	39.5983	8.75	ChrⅥ	bHLH	Nuclear	E-box binding	Non-G-box binding	16	6
SibHLH118	transcript:KQL02578	401	42.299	5.71	ChrⅥ	bHLH	Nuclear	E-box binding	G-box binding	18	8
SibHLH119	transcript:KQL02697	306	32.8838	6.55	ChrⅥ	bHLH	Nuclear	E-box binding	G-box binding	18	7
SibHLH120	transcript:KQL02791	276	29.4919	5.81	ChrⅥ	bHLH	Nuclear	E-box binding	G-box binding	8	1
SibHLH121	transcript:KQL02792	244	26.0105	9.09	ChrⅥ	bHLH	Nuclear	E-box binding	G-box binding	8	2
SibHLH122	transcript:KQL02793	263	28.2909	5.65	ChrⅥ	bHLH	Nuclear	E-box binding	G-box binding	8	1
SibHLH123	transcript:KQL02794	259	27.6784	6.97	ChrⅥ	bHLH	Nuclear	E-box binding	G-box binding	8	1
SibHLH124	transcript:KQL02795	307	32.9344	6.46	ChrⅥ	bHLH	Nuclear	E-box binding	G-box binding	8	2
SibHLH125	transcript:KQL02796	268	28.6184	6.72	ChrⅥ	bHLH	Nuclear	E-box binding	G-box binding	8	1
SibHLH126	transcript:KQL02797	269	28.3579	6	ChrⅥ	bHLH	Nuclear	E-box binding	G-box binding	8	1
SibHLH127	transcript:KQK96655	305	32.2707	5.19	ChrⅦ	bHLH	Nuclear	E-box binding	Non-G-box binding	9	4
SibHLH128	transcript:KQK96658	293	31.7617	5.38	ChrⅦ	bHLH	Nuclear	E-box binding	Non-G-box binding	9	4
SibHLH129	transcript:KQK96659	274	30.0661	5.04	ChrⅦ	bHLH	Nuclear	E-box binding	Non-G-box binding	9	4
SibHLH130	transcript:KQK96661	366	40.703	6.22	ChrⅦ	HLH	Nuclear	E-box binding	Non-G-box binding	9	5
SibHLH131	transcript:KQK96811	246	24.0808	9.34	ChrⅦ	bHLH	Nuclear	E-box binding	G-box binding	18	3
SibHLH132	transcript:KQK96911	340	36.4677	5.65	ChrⅦ	bHLH	Nuclear	E-box binding	Non-G-box binding	9	3
SibHLH133	transcript:KQK96912	352	37.491	5.97	ChrⅦ	bHLH	Nuclear	E-box binding	Non-G-box binding	9	2
SibHLH134	transcript:KQK97270	776	80.0933	5.75	ChrⅦ	HLH	Nuclear	E-box binding	Non-G-box binding	1	3
SibHLH135	transcript:KQK97370	297	32.2586	5.49	ChrⅦ	bHLH	Nuclear	E-box binding	G-box binding	5	2
SibHLH136	transcript:KQK97808	344	36.7886	7	ChrⅦ	bHLH	Nuclear	E-box binding	Non-G-box binding	16	6
SibHLH137	transcript:KQK97879	156	17.1414	9.51	ChrⅦ	HLH	Nuclear	Non-DNA binding	-	12	5
SibHLH138	transcript:KQK98101	351	37.6744	5.73	ChrⅦ	bHLH	Nuclear	E-box binding	G-box binding	5	3
SibHLH139	transcript:KQK98318	156	16.9767	11.86	ChrⅦ	bHLH	Chloroplast	Non-DNA binding	-	14	2
SibHLH140	transcript:KQK98420	496	54.2973	5.15	ChrⅦ	bHLH-MYC	Nuclear	E-box binding	G-box binding	7	6
SibHLH141	transcript:KQK98493	813	89.6149	5.52	ChrⅦ	bHLH	Nuclear	Non-DNA binding	-	13	10
SibHLH142	transcript:KQK98689	348	37.0688	6.47	ChrⅦ	bHLH	Cytoplasmic	E-box binding	G-box binding	3	3
SibHLH143	transcript:KQK98733	477	52.6639	5.15	ChrⅦ	HLH	Cytoplasmic	E-box binding	Non-G-box binding	4	4
SibHLH144	transcript:KQK98953	186	21.3502	9.37	ChrⅦ	bHLH	Nuclear	E-box binding	G-box binding	15	5
SibHLH145	transcript:KQK99074	437	46.0186	6.46	ChrⅦ	bHLH	Nuclear	Non-E-box binding	-	12	7
SibHLH146	transcript:KQK99167	102	11.0823	8	ChrⅦ	HLH	Mitochondrial	Non-DNA binding	-	12	2
SibHLH147	transcript:KQK99282	82	9.03136	9.96	ChrⅦ	HLH	Mitochondrial	Non-DNA binding	-	14	1
SibHLH148	transcript:KQK99327	203	21.9181	9.53	ChrⅦ	bHLH	Mitochondrial	E-box binding	G-box binding	10	2
SibHLH149	transcript:KQK99606	889	96.5961	6.4	ChrⅦ	bHLH-MYC	Nuclear	Non-DNA binding	-	13	10
SibHLH150	transcript:KQK93674	897	97.0372	6.22	ChrⅧ	bHLH-MYC	Nuclear	Non-DNA binding	-	13	10
SibHLH151	transcript:KQK94500	435	45.0165	8.16	ChrⅧ	HLH	Nuclear	E-box binding	G-box binding	18	7
SibHLH152	transcript:KQK94747	526	54.4874	5.06	ChrⅧ	bHLH	Nuclear	E-box binding	Non-G-box binding	9	4
SibHLH153	transcript:KQK95245	269	29.0431	5.44	ChrⅧ	bHLH	Nuclear	Non-DNA binding	-	UC	4
SibHLH154	transcript:KQK95512	253	28.1897	6.45	ChrⅧ	bHLH	Nuclear	Non-E-box binding	-	19	5
SibHLH155	transcript:KQK86599	255	27.1339	8.83	ChrⅨ	bHLH	Nuclear	E-box binding	G-box binding	18	6
SibHLH156	transcript:KQK86658	293	29.9989	6.54	ChrⅨ	bHLH	Nuclear	E-box binding	Non-G-box binding	17	7
SibHLH157	transcript:KQK86812	428	45.9403	5.88	ChrⅨ	bHLH	Nuclear	E-box binding	G-box binding	15	7
SibHLH158	transcript:KQK86965	349	37.6204	5.79	ChrⅨ	bHLH	Nuclear	Non-E-box binding	-	19	4
SibHLH159	transcript:KQK87002	319	32.7318	8.54	ChrⅨ	HLH	Nuclear	Non-E-box binding	-	12	6
SibHLH160	transcript:KQK87174	314	34.1991	5.78	ChrⅨ	HLH	Nuclear	E-box binding	G-box binding	21	2
SibHLH161	transcript:KQK87306	317	34.8779	5.46	ChrⅨ	bHLH	Nuclear	E-box binding	G-box binding	18	9
SibHLH162	transcript:KQK87345	351	38.0541	6.03	ChrⅨ	HLH	Nuclear	E-box binding	G-box binding	5	4
SibHLH163	transcript:KQK87772	378	39.5091	5.85	ChrⅨ	HLH	Nuclear	E-box binding	G-box binding	5	3
SibHLH164	transcript:KQK87774	323	34.1295	6.41	ChrⅨ	bHLH	Nuclear	E-box binding	G-box binding	5	2
SibHLH165	transcript:KQK87775	300	32.2025	5.71	ChrⅨ	bHLH	Nuclear	E-box binding	G-box binding	5	2
SibHLH166	transcript:KQK87991	532	55.2942	5.81	ChrⅨ	bHLH	Nuclear	E-box binding	G-box binding	15	7
SibHLH167	transcript:KQK88081	319	35.1161	5.25	ChrⅨ	bHLH	Nuclear	Non-E-box binding	-	19	5
SibHLH168	transcript:KQK89123	88	9.92214	6.08	ChrⅨ	HLH	Nuclear	Non-DNA binding	-	12	2
SibHLH169	transcript:KQK89128	94	10.3126	9.28	ChrⅨ	HLH	Chloroplast	Non-DNA binding	-	12	2
SibHLH170	transcript:KQK89245	271	29.7574	5.95	ChrⅨ	bHLH	Nuclear	E-box binding	G-box binding	3	3
SibHLH171	transcript:KQK89667	286	31.8267	5.52	ChrⅨ	bHLH	Nuclear	E-box binding	G-box binding	5	4
SibHLH172	transcript:KQK89668	318	34.4908	6.2	ChrⅨ	bHLH	Nuclear	E-box binding	G-box binding	5	4
SibHLH173	transcript:KQK89778	696	74.2161	6.18	ChrⅨ	bHLH	Nuclear	E-box binding	G-box binding	8	2
SibHLH174	transcript:KQK89962	499	51.3777	6.32	ChrⅨ	bHLH	Nuclear	E-box binding	G-box binding	15	5
SibHLH175	transcript:KQK90573	313	33.9319	4.88	ChrⅨ	HLH	Nuclear	Non-E-box binding	-	13	1
SibHLH176	transcript:KQK90653	272	29.8484	6.01	ChrⅨ	bHLH	Chloroplast	Non-DNA binding	-	UC	4
SibHLH177	transcript:KQK91436	218	23.6608	8.84	ChrⅨ	HLH	Nuclear	Non-E-box binding	-	12	7
SibHLH178	transcript:KQK91488	410	43.1381	5.33	ChrⅨ	bHLH	Nuclear	E-box binding	G-box binding	10	2
SibHLH179	transcript:KQK91685	203	22.9458	5.41	ChrⅨ	bHLH	Nuclear	E-box binding	G-box binding	2	2
SibHLH180	transcript:KQK91847	298	33.0504	5.24	ChrⅨ	bHLH	Nuclear	E-box binding	G-box binding	18	9
SibHLH181	transcript:KQK92060	290	31.2997	4.91	ChrⅨ	bHLH	Nuclear	Non-DNA binding	-	19	4
SibHLH182	transcript:KQK92207	330	35.5037	6.09	ChrⅨ	HLH	Nuclear	E-box binding	G-box binding	3	3
SibHLH183	transcript:KQK92361	85	9.61989	9.03	ChrⅨ	HLH	Nuclear	Non-DNA binding	-	12	2
SibHLH184	transcript:KQK92365	92	10.3186	6.57	ChrⅨ	HLH	Mitochondrial	Non-DNA binding	-	12	2
SibHLH185	transcript:KQK92689	341	36.9686	4.71	ChrⅨ	bHLH	Nuclear	E-box binding	Non-G-box binding	9	4
SibHLH186	transcript:KQK92758	294	31.3388	5.62	ChrⅨ	HLH	Cytoplasmic	Non-E-box binding	-	20	2
SibHLH187	transcript:KQK92878	312	32.6402	8.83	ChrⅨ	bHLH	Cytoplasmic	E-box binding	G-box binding	3	3

## Sheet: bHLH gene sequences
Supplementary Table 1 List of the 187 SibHLH genes identified in this study
Gene	Gene ID	Sequence Type	Sequences
SibHLH1	transcript:KQL27843	CDS	ATGGCGGACGGCCTGTGCGAGCTCATGGTCGACGGCCACCGCGACCTCCGGCACCTGTCGGGCGCCGAAGACCTCTTCAGCATCCTCGAGACGTGGGAGGAGTGCATGAACGGCGGCGGCGGTGGAGGTGGCGGCGGTTCTTCTGAGGCGATGCCAGCATATAGCCAGAGCTCCACCGGCGGTTCTGATTCCGGGGCCGTGGCGGGGGCTAGGCCGGCGGCGAACAGCCGGCGGCGCTCGCGCGATGAGGAGAGAGGCGTTGGCCGTGGCGCTCCGGTGCCGAAGAAGCAGAAGGTTTCGGCGGCGGCGGCCATAACGGCGCAGGATGCGGCCGCCGATGAGGGGGCGGCGAAGATGTCGCATATCGCGGTGGAGCGCAACCGGAGGAAGCAGATGAAC…
SibHLH1	transcript:KQL27843	Protein	MADGLCELMVDGHRDLRHLSGAEDLFSILETWEECMNGGGGGGGGGSSEAMPAYSQSSTGGSDSGAVAGARPAANSRRRSRDEERGVGRGAPVPKKQKVSAAAAITAQDAAADEGAAKMSHIAVERNRRKQMNEHLAVLRSLMPCFYVKRGDQASIIGGVVDYIKELQQVLRSLEAKKHRKAYAEQVLSPRTTVSAASPRPLVKPTPPLSPRVAVPISPRTPTPGSPYKPPPAGGAAAGSRVPHPAAYMMPSPAMTPATSSSSSSYSHDQQHYPATSQPYLPTLDSLVTELAAQAAGAGRPAAAGLALPDVRVEFAGPNLVLKTVSHRAPGQALKIIAALESLSLEILHVSVSTVDDTMVHSFTIKIGIECELSAEELVHEIQQTLL*
SibHLH2	transcript:KQL27999	CDS	ATGGAGATGCCGCCGCCGCCTCCTCCTTTTGGTAGCCCCGCCGCCGCCGGTGGAGGCAAGCCTGACAGGAAGACGGTGGAGCGCAACCGCCGGAATCAGATGAACGCCCTCTACTCCCGCCTCGACTTGCTCGTCCGCAGCGGCAGCTCGCCGTCGTCTGCACCCCCAGAGGTGCAGCGCGGGGCGCCGGTGATGACTCGGCCGGACAGGCTGGAGGAGGCGGCGGCGTACATCAGGCAGACGACGGAGAGGGTGGAGAGGCTCAAGGAGAGGAAGCGGGAGCTGACGGCGGCGAGGGCCTCGTCGTCCCAGCAGGGCTCCGGCTCCTCGTCTGCGGCTGGGCCAGCGGCGGTGGAGGTGGAGGTGCAGCACCTGGGGTCCGGCCTGCACGCCATCCTC…
SibHLH2	transcript:KQL27999	Protein	MEMPPPPPPFGSPAAAGGGKPDRKTVERNRRNQMNALYSRLDLLVRSGSSPSSAPPEVQRGAPVMTRPDRLEEAAAYIRQTTERVERLKERKRELTAARASSSQQGSGSSSAAGPAAVEVEVQHLGSGLHAILVTGGRPSDGASFHRAVRAVEEAGGEVQNAHFSVVGARAIYTIHTLVAEGGIERVEQRLKAALRGGA*
SibHLH3	transcript:KQL28104	CDS	ATGGACACGCTCTTCGTGATCGGCCAGGAGTCCCGGCTGCGCATCCTCCAGCGGGCGGCGGCGCGCGTCCCCGGCTGCGCCTACCTCTGCGCCTGGGCGGCACTCCCTGCTTCCCAGCCGGCGGCGGCGGCGGCGGCGGCTTCGTCTTCCTCGCCGGCGGCCACCAGCGGTCGGTTGTTGTGCTGCCTGGACGCATGGCTCTGCGACGGCGGCGGAGCCAGCTGCCGCGGTGACGCCACCGCCCGCCGGGTGCGCGCACTCTTCGACGCGTACCAGGGGTCGCTCTGCGCCGCCGTGAGCGGGTGCGTGCCGGGGTGGGCGTACAAGGACGGCCGCGCGTTCATGGAGCTGCCGGCGAACGACCTCACCGCCTCGGCGTCGCTGCCGGTGCAGCAGCAA…
SibHLH3	transcript:KQL28104	Protein	MDTLFVIGQESRLRILQRAAARVPGCAYLCAWAALPASQPAAAAAAASSSSPAATSGRLLCCLDAWLCDGGGASCRGDATARRVRALFDAYQGSLCAAVSGCVPGWAYKDGRAFMELPANDLTASASLPVQQQFYEEAGIKMAAFMGCESGEIEVGMSTPASGGSPMSLESSLHQVFSEDFFQQSLLEELLQLPPTRPSSPSSSLPSVSVGSPAAEGSTSLLRTLPVTPPPVATPSSGPERQAPAPPLHHPRPPLASPFSRHGGRLHFPSPDADDAAMAEAMLAVISASSSSALPTTHPSTSTAAPPPGNHHHHGARRWPRRRGTTTTAFRAYNAALAPRVPWRPPGAPGQRMIKMGISILRRMHMLRFSRERTGGATAMAQQAQEEEEDTPAAPTSSQ…
SibHLH4	transcript:KQL28464	CDS	ATGCGAGGCCCCAACGCCAGGGCCTTCCAGCAGGGCTTCCTCAAGAACTTGATCTTGAGCCTTCAAGCCTGCAGAAAGGCCTGCGTCTCATGCTCTGGGAGCAAGAGCGCGACGATGAGTCTCCACGAGAGGAAGCGCGCCATCAAGTCGTCCGCCGACATCGCCATGGCCACCGCCCGCGGCGGCGGAGCGCGGTGGCCGCGGGCCATCTTGGCCTCGTCGTCTATGCCGTGCAAGTCGCCGGAGAAGGTGCGCAGGTGCAAGAGGATTGTGAGGCGGTGTCAGCTCCGCACGAGGAGATCGAGGGGTGGCACTGGGAGTGGTGCTTCTCTTGCGAGAACGGCGGCGGCAGCGATCAGTAGCGGCGAGATTGCGAGGAGGCTGGTGAGGAAGAGGACC…
SibHLH4	transcript:KQL28464	Protein	MRGPNARAFQQGFLKNLILSLQACRKACVSCSGSKSATMSLHERKRAIKSSADIAMATARGGGARWPRAILASSSMPCKSPEKVRRCKRIVRRCQLRTRRSRGGTGSGASLARTAAAAISSGEIARRLVRKRTKVLRKMIPGGELLDEISLLHEAMDYVAHLHAQVDVLRRISNAVR*
SibHLH5	transcript:KQL28946	CDS	ATGCAGGGAGACCCCGGGTATGGTGGCTACGGCTACGGCTATGGCTACGGCGCCGGCGGCTACGACAACGACATGGCCGGCTACGGCGCGTACTACACGGCAAACGACCGGTATCCCGCCGCGCCGGCCGCCTACGAGGACCCGCTCGCCGGTCGGAGGCAGCACGACTTCCCGGCGCCGCTCACGGGGCTGGAGTTCCAGGCGTCGGACACCTGCCCCAAGAACTACGTCATCTTCGACCAGACGTACGACCGGAGCCGGGTCATGTTCCACCCCTCCCTTGCCAACAACTTCGGCGGCGGGTACGACTACGACCACCGCTGCTACGGCTACGATCAGGCCTACGCCAGCAAGACCGCCTACGACGAGGACGCCGGCGGCGGCGCCGCCTCGGTTCGG…
SibHLH5	transcript:KQL28946	Protein	MQGDPGYGGYGYGYGYGAGGYDNDMAGYGAYYTANDRYPAAPAAYEDPLAGRRQHDFPAPLTGLEFQASDTCPKNYVIFDQTYDRSRVMFHPSLANNFGGGYDYDHRCYGYDQAYASKTAYDEDAGGGAASVRQKEDTEEIDALMSTEDGEDEDDVLSTGRTPGCRAGGSPDSTCSSGYGGGGRKQETGGEKKKERMKKMVRTLKGIIPGGDRMDTPAVLDEAVRYLKSLKVEVKKLGARGSSS*
SibHLH6	transcript:KQL29003	CDS	ATGGGAGGGGGAGATCACCGGTGCATGGCCGCCACGGCGGCCGCTTCTGCCGGGGATGGAGGCGGCAGCGTGGAGGCTGCGCTGAGGCCTCTTGTTGGTGCAAACGCCTGGGACTACTGCATCTACTGGAGGCTGTCTCCTGATCAGAGGTTCTTGGAGATGGCTGGGTTGTGCTGCAGCAGTGAGTTCGAGGCCCAGGTTTCTGCACTTGGTGAGCTGCCTTCGTCTATCCCACTGGATTCCTCATCTGCAGGGATGCACGCCGAGGCAATGATGTCCAACCAGCCGATTTGGCAGACCAGCTGCGTGCCAGAGCTCCCAACAAGTTATTCCACTGAGCTCGGATCCGCCGGACCTAGGACGCGGTTGCTGGTGCCGATTGCCGGTGGCCTCGTCGAG…
SibHLH6	transcript:KQL29003	Protein	MGGGDHRCMAATAAASAGDGGGSVEAALRPLVGANAWDYCIYWRLSPDQRFLEMAGLCCSSEFEAQVSALGELPSSIPLDSSSAGMHAEAMMSNQPIWQTSCVPELPTSYSTELGSAGPRTRLLVPIAGGLVELFAARYMAEEEQMAELVMAQCGVPARATEGEGDEGGAAVHTWPEAPGFAWDGADPQRMFGAVPPSLSLFDAAGDPFLVAPPPGVVDDAAAAGWQYVAAVAAQQEQHGAARAGGADSGSEGSDLQGDPEDDGDDDVQGRGGGGGKGGGKRQQCKNLVAERKRRKKLNERLYKLRSLVPNITKMDRASILGDAIDYIVGLQNQVKALQDELEDPADGAPDVLLDHPPPASLVGLENDDSPRASKRARVAAAAPAEEEKGHDMEPQVEV…
SibHLH7	transcript:KQL29100	CDS	ATGGACGGCTGCGTTGGCGGAGACCCCGTGGAAGATTTCCTCCTCGGTGGCGCCGGCGACGACGGAGATCTCGCCCTCTTCTGTGATGGCGTGCCCAACCTGGCCGGCGACGGAGGACTTGGGATTGATGGTGTCAGTGGAGATGCTTGTGGGTTTGAACAATCTAATTTGGGGAAAAGGGCTAGAGATGAACCATCTTCATCTGGTCCAAAATCCAAAGCTTGTCGTGAGAAAATGAGGAGGGACAGGCTGAATGACAGGTTTCTGGAATTAAGTTCAGTTATGAATCCTGGTAAGCAAGCTAAGTTGGATAAAGCAAATATCTTGAGTGATGCAGCTCGTATGGTGGCACAACTTAGAGGTGAGGCAGAAAAGCTTAAAGAATCAAACGAGAAGCTG…
SibHLH7	transcript:KQL29100	Protein	MDGCVGGDPVEDFLLGGAGDDGDLALFCDGVPNLAGDGGLGIDGVSGDACGFEQSNLGKRARDEPSSSGPKSKACREKMRRDRLNDRFLELSSVMNPGKQAKLDKANILSDAARMVAQLRGEAEKLKESNEKLRENIKDLKEEKNELREEKVRLKAEKERLEQQVKAISTAPTGYVPHLPHPAAYHPAAFAPFAPPQQAPTNKGAPIPAAFPGMAMWQWMPPTVVDTTQDPKLWPPNA*
SibHLH8	transcript:KQL29403	CDS	ATGCAGGGAGACCCCGGGTACGGGTACGGTGGCTACGGATACGGCTACACCGCCGGCGCCGGCGGTTATAACTATGACATGGCCTCCTACGGAGGCGGTGGCGCGTACCACACGGCGAACGATCAGTACCCCGCCGCGCCGGCCACCTACGAGGACCCGCTCGCCGGCCGGAGGCAGCACGACTTCCCGGCGCCGCTCACGGGCCTGGAGTTCCAGGCGACGGACACCTGCCCCAAGAACTACGTCATCTTCGACCAGACGTACGACCGGAGCCGGGTCATGTTCCACCCCTCCCTGGCCAACAACTTGGGCTCCTCCGGAGGCGGGTACGGCCACGACCACGGCTGCTACGGCTACGACCAGAACTACGCCGGCAAGGGCGCCTATTACGGCGACGGC…
SibHLH8	transcript:KQL29403	Protein	MQGDPGYGYGGYGYGYTAGAGGYNYDMASYGGGGAYHTANDQYPAAPATYEDPLAGRRQHDFPAPLTGLEFQATDTCPKNYVIFDQTYDRSRVMFHPSLANNLGSSGGGYGHDHGCYGYDQNYAGKGAYYGDGGGTASVRQKEDTDEIDALMSTEDGEDEDDVRSTGRTPGCGGAGGSPDSTCSSGGGGQKKKERMKKMVRTLKGIVPGGDRMDTPAVLDEAVRYLKSLKVEAKKLGARGLQPAACVRACMDCCFSLLEVAAFFLFSYLSMVAGVGSCNHHAESLMM*
SibHLH9	transcript:KQL29480	CDS	ATGGATCCGCGCGGCCACCAGCCGCCGGAGGACGGCTTCTTCCACCCGCGTGACGCCGACATGAGTCAAAGGACAGAGTGCAAAGCCCAAGGTCCGTCTTCCGCACGCAAGGTACAAAAGGCTGATCGTGAGAAGATGCGAAGAGATAAATTAAATGAGCAGTTCCAGGAATTGGGAAACACACTTGATCCAGACCGTCCCAGGAATGATAAGGCAACTATCCTTGGTGACACAATCCAGATGCTGAAAGATTTGACTTCTCATGTGAACAAGCTGAAAGCTGAATACACGTCACTTTCTGAAGAAGCACGTGAGTTGACACAAGAAAAGAACGAGCTTAGAGATGAGAAAGCTTCACTGAAATCTGAGGTTGATAACTTGACTAACCAGTATCAGCAA…
SibHLH9	transcript:KQL29480	Protein	MDPRGHQPPEDGFFHPRDADMSQRTECKAQGPSSARKVQKADREKMRRDKLNEQFQELGNTLDPDRPRNDKATILGDTIQMLKDLTSHVNKLKAEYTSLSEEARELTQEKNELRDEKASLKSEVDNLTNQYQQRMRVLYPWAGMEPSVVIGPPPAYPYPVPVPIPSGAVPMHPQLQAYPFFRSQTSGTIPNACTPYMAYTQPCHPPTDQPSNQPNSPVANSSSHRSNSPARDCRSKSSTLQQASCGVRSSDVGDVATDLELKTPGSSGPSHSEIANKDSSSDLKTKKQCIKQINCSSITEGTSSSRCSSSGPPDVSNSVGDG*
SibHLH10	transcript:KQL29582	CDS	ATGGATCCGACGATGGGTGACAGCTTGGAGTGCCTCTGGGATTGCCTCGACGTTGAAGGGTTGCAGAGCTTGAACATCGGGGCCGACGGGGACAACGCGGTGGCCGGCGGCCAGCACCACGACGGCTACTCCAGCGCCCCGGACGCCGGCTCCAACTCCTCCGTGGCGGCGGCAGCAGCGGGGTCGGACGGCAGCAGGCCAGGCAACAACAACGTCATTGTCACGGAGCAGCGCCGCCGCCGGAGGCTCAACGACAGGCTCTACGCCCTCCGCAGCGTCGTTCCGAACATCACCAAGATGGATAAGGCGTCCATCATCAAGGACGCCATCGAGTACATCCTGCAGCTGCAGCAGCTCGAGCACCAGCTGCTCGCGGAGCTCGCCCTCCTCGAGGCCGCT…
SibHLH10	transcript:KQL29582	Protein	MDPTMGDSLECLWDCLDVEGLQSLNIGADGDNAVAGGQHHDGYSSAPDAGSNSSVAAAAAGSDGSRPGNNNVIVTEQRRRRRLNDRLYALRSVVPNITKMDKASIIKDAIEYILQLQQLEHQLLAELALLEAATATAHHHPHPLLIGMPMPFTGAATAFAAIGGDDDCAAVSPTKKMKRNPSFSSHGSSSPPVDALEVRVSGAGDKVLVVSVACRHRRDAVAKVCRALEGLRLRVIAANVTAASGTVTHTALVQ
SibHLH11	transcript:KQL29963	CDS	ATGGCTCAAGACGGCCCCCATGGTCACCAGGACACCAGCTCCTCCAACGAGCGCAGCTTTGTGCCACCGACGGCTGTGAACTTCGTGGGTCCTGCTGAGAACAACAACGGTGGATCCAAGATTGGTAGCCCGGTGACCATGGATGCCGGCAAGGGGAAGGAAGTCATCCCGAATGCCATCCAAGGTGGAGAACATGGCTCGCCCAGCGGCGGCGAGGCAAACGCCGGCAGATCCGGAGGTAAGAACGCTGGAAATGGCCTCGCCAAGGGTGAGAGCTCCATGGCAGCTGACGATGGCAACCTCAAGGTGAACATCATCATCGAGCGAGAGCGCCGTAGGAAGATGAAGGGAATGTTCAACTCCCTGCTAGATCTCATGCCCCACGTCCCCAAGAAGGTT…
SibHLH11	transcript:KQL29963	Protein	MAQDGPHGHQDTSSSNERSFVPPTAVNFVGPAENNNGGSKIGSPVTMDAGKGKEVIPNAIQGGEHGSPSGGEANAGRSGGKNAGNGLAKGESSMAADDGNLKVNIIIERERRRKMKGMFNSLLDLMPHVPKKVDQVTLVDETINFIKSLEQTKAQLEKKKQEQVLVRQAAASSMSMPRTAHGMAALSDGWDPLPQQKPAASAAAAAGPLEFQTWSAPNVVLSVLTNDEAVINICAPRQPHMLTLVLSVLSKYKIDVTSMQVVADTAESLLTINTRVNGASGENPSAEDIYKLAVSEIVVMLSS*
SibHLH12	transcript:KQL29964	CDS	ATGGCTCAAGACGGTTCCCAAGACCACCAGGACACTGCCTCCTCCGACGAGCGCAGCTTCGTGCCCCCGACGACCATGACCTTGCTGGATCCCACTGAGAACGACAACGGTGGATCCAGGATTGGCAGCCCAGTGGGCATGGATGCCAGCAAGGGGAAGGACGTCGTCCCAAATGCCATTCAAGGTGGAGAAGACAGCGGCGGCAAGGCCAACACCAGCAGATCCGAAGGTAAGAACTCGGCAGCAGCCATAGCTGCCGCCGACGCCGCGGGAGACGGCCTCACCACCAAGGGTAAGAACTCCTTGGCTGCTGACGACGACGGCGAGCTCAAGGTGCAGATCATCATGGAGCGAGAGCGCCGAAGGCGCATGAAGGAATTGTTCAGCACCCTGCGTGAT…
SibHLH12	transcript:KQL29964	Protein	MAQDGSQDHQDTASSDERSFVPPTTMTLLDPTENDNGGSRIGSPVGMDASKGKDVVPNAIQGGEDSGGKANTSRSEGKNSAAAIAAADAAGDGLTTKGKNSLAADDDGELKVQIIMERERRRRMKELFSTLRDLMPHVPKKVDKATLVEETIDFIRSLEKTKTQLEKQRQQQVLARQAAAEAGASSLSVSRTAHGMAALSDGWGPAPQQAPAAASAAARPVEFQTWSTPNVVLSVLTNGEAVINVCAPRQPRMLTMVVSVLKKHGIDVVSVQVAADRARSIFTIYTRENKNTNVSTI*
SibHLH13	transcript:KQL29966	CDS	ATGGCTCAAGACAGTCCCCTTCACCACCAAGACAACGCCTCTTCCGACGAGCGCAGCATCACGCCTCCGGCAACCATGACATTCCTGGGTCCCGCTGAGAATGACAACGGTGGATCCAGGATTGATAGCCCGGTGGGCATGGATGCTAGCAAGGGGAAGGACGTCGTCCTGGATGATATCCAAGGTGGAGAGCATGGCTCGGCGAGCGGCGCCAAGGCCAACACCAACAGATCCAAAGGTAAGCACTCAGCAGCGGGCAAAGCTTCCACCAACACCGCCAAAGATGGCTTCCCCAAGGGTAAGGGCTCGTTGGCTGCTGACGAAGACGGCGACGTCAAAGCCCACATCGTAACAGAGCGAGAGCGCCGGAGGCGGATGAAGGACCTGTTCAGCAATCTG…
SibHLH13	transcript:KQL29966	Protein	MAQDSPLHHQDNASSDERSITPPATMTFLGPAENDNGGSRIDSPVGMDASKGKDVVLDDIQGGEHGSASGAKANTNRSKGKHSAAGKASTNTAKDGFPKGKGSLAADEDGDVKAHIVTERERRRRMKDLFSNLHALMPHIPDKVDKATLVGETIHFIKALEKTKVQLEKQKQEQVLARQAAAQAMSSLSVMQTAQGMAAMSNGWGPVPQQQPLAAVAAAAPPPPLAAATGPAGFQTWSAPNVVLSISDEKAVINLCLPRHPRMLTLVMSVLNKHGIDVITAHVAAEGARSMITIYTSVNGGENPSAEDIYKLAVSEIMVWLSS*
SibHLH14	transcript:KQL30105	CDS	ATGGGTGGCTTCGTGGACCCCTTCGTTCCAGCGCCGGCGTGGCCTCAGGACATGGTGTTCACTGGCACATCCTGGTCAGGCAGCGCTTCCTCTCTTGCTGACTCAGCAGGGACATACTTGGCAGCTGCACCAGATGAAGACACAGAGTTTCACCTCCAGAACAGGTCCAAGCCTGTGTTCTTGAACGGCAACGCGAAAGAGATCTTGTCGTCTGTGGAGCTGCACGAGCAGTTCTTGCAAGCGCAGTTGCAGGACGACGTGACGCAGGGCCTGAACTTTGAAATGGACGGTGCTCTCATGGCCAGCACGCTGGGCTCGGTCCTGAGCACGCCCTCTGCCATATCACTTGCCGACAGCGCTCCTGTGGTGTGCAGCTCCAATGACAGCAGCGGTAGCGAG…
SibHLH14	transcript:KQL30105	Protein	MGGFVDPFVPAPAWPQDMVFTGTSWSGSASSLADSAGTYLAAAPDEDTEFHLQNRSKPVFLNGNAKEILSSVELHEQFLQAQLQDDVTQGLNFEMDGALMASTLGSVLSTPSAISLADSAPVVCSSNDSSGSEQSGLPQFLLGEQSVPSAAWPSTFMQIPSLVGEETSKSFGFGAVCNDDLLREACAADGKNYPQLGNMPSVPLQLHNDVEFNTGKMLSFAPGPGQQVNTNFEDLQISQKEFSSLHHLNLSSLVSGQLSSFNATGVAHNPKQSNEVSSGKNGLNAPPFMARSEVPNGSGIAANGAPKPRVRARRGQATDPHSIAERLRREKISDRMKNLQELVPNSNRTDKASMLDEIIDYVKFLQLQVKVLSMSRLGATEAVVPLLTESQTESSSGGL…
SibHLH15	transcript:KQL30374	CDS	ATGAGGAAGCCCGCCGGACAGGTCGACGTACACGGTCTGGATTGCGAGATTGTCTTGTTAGCGACCCGCGCCTTCGCGGAGACGATGGACGGTCGAGTTCACAAGAGCAGCTGCCGCACGAACAGTGACGTAGTACACACACGAGCCACTGAAACGAGGCTTTCGTACCTGCTGGATATGGAGCATCTAGGCAGCAGGACCACAGACCGGGGGAATCCACACCGAGCGACCGCAACCGCAACCTTCTCCGCCTCTCATCGGGCACCACTGCATCCAAGTTGCCGTAGTTCTACGCGTAAACGCACGCGCGCGCCACCAGCCAAAAAACCCACGACGTCCCGCCCCGGCCACCGCCCGCCCGCGCGCGCGCCTCCTCCCCCTCCCCTTCCCGTTGGCGGC…
SibHLH15	transcript:KQL30374	Protein	MRKPAGQVDVHGLDCEIVLLATRAFAETMDGRVHKSSCRTNSDVVHTRATETRLSYLLDMEHLGSRTTDRGNPHRATATATFSASHRAPLHPSCRSSTRKRTRAPPAKKPTTSRPGHRPPARAPPPPPLPVGGNSASSMRRFLPARGGGGEPSSSSSSGGHQRRELAGEAGLRYDGGGDISLGHGHDAGGGHRRHHHHQLGGGGGGQAAERQQQDDGSMDMLARHSSSPAGFFSNLVVDNGYPGSKGAGGSGGAEASGSGRKMKPSQFNFTRPQPGGAAGHLSQISEDGAFPPGLVGDRAGESSSSGGGAAAARSFSGGFSIVGPWEESRDIIATLGAYDSQFSGAMAGTALEMAGMDRYMQLQPDQMPFKVRAKRGCATHPRSIAERERRTRISEKLR…
SibHLH16	transcript:KQL30895	CDS	ATGCACCTGCACGCAGCCGGCGCGGTGCACCTCCAGTATTTCATGCCCCGGCACCAGCCGCATCAGGAAGCCACCGACCTACAGGTGCAGGATTCCTCCTCGGCCGTGTGCAGGCGCAGCTTGTCGTCGTCCACTTCGCCGGCGGGCGCCGCCATGTGGGAGTATCATCATCACCAGGCGGCGCATGCGGCGGCCTTGCAGGCTGCCTCCTCGTCGGCGTCTTCTCTATTCCCCTCGTGGAGCTCATCATACGCCGGGACTACGGCGGCGCTCCTCGGCTCCGCCGGCTCGGCCTTCGCCACCGACGCCTCGTCCTCGCCGCCCGACATGCGCCTCCCGGCTGCGGGGGAGCACGGCCACGGCCATCCATGGAGCCAGCACGGCGAACAAAGCAACAGC…
SibHLH16	transcript:KQL30895	Protein	MHLHAAGAVHLQYFMPRHQPHQEATDLQVQDSSSAVCRRSLSSSTSPAGAAMWEYHHHQAAHAAALQAASSSASSLFPSWSSSYAGTTAALLGSAGSAFATDASSSPPDMRLPAAGEHGHGHPWSQHGEQSNSTCYRENFLDLLASKNVTQEMFEDVPADAGHYSAHHQALSGRLGAGSDVAPIKYEATGSPLFFGNSNPPGMHQGMNMAGCTPCYPYADHHQMKEGSNQQQELAAPAMASFLHQLSTNTSVGMHGSLDYSGMGLDKICQEGRAVEASGSFGMRSLPDLSSFSGYRSNAESTSSVQPYLRSSNLSDSSKQEQDIVSARSSSSGSGAASERKKRPSEERTSNVKKSKQEGSKASPPKPQVPKVKIGEKITALQQIVSPFGKTDTASVLFE…
SibHLH17	transcript:KQL30908	CDS	ATGGCGGGGGCGCTGGGAGCGCTGTGCCGCGCCGGGGGCTGGTCATACGCGGCGATCTGGCGCTCCGACCGTCGCGACCCGCGGCTGCTTACAATAGGAGAATGCCACTGTGAAGATGAAGCAAGAAAAGTGATGGAGAAGATGGTCAATCAAGTCCATGTTGTCGGAGAAGGCGTCATAGGAAGAGCTCTAATAAGTGGGGAGTACCAATGGATTTGTGATGATATCCCCTTCAGTTTGTCTCAGATAAGCGATGCAGATAACCTAGGTTTATTTCAGGGTTATACTTGGTGGCAACATCAGTTCCTAAGCGGAATAAAGACTATTGCAGTAGTACCTATCCCGGCGTTTGGTGTGGCACAGTTCGGTTCCATGCAAAAGGTTTCTGAAAGCTTGGAG…
SibHLH17	transcript:KQL30908	Protein	MAGALGALCRAGGWSYAAIWRSDRRDPRLLTIGECHCEDEARKVMEKMVNQVHVVGEGVIGRALISGEYQWICDDIPFSLSQISDADNLGLFQGYTWWQHQFLSGIKTIAVVPIPAFGVAQFGSMQKVSESLEFLDQVKGAAFLTESISWHPSARDVQKDVFTYNPQFQLNSSSITEGLVSIKAEAENARLLEDTITVDSLKNFSIASSNHSLHSFNGFTSNESCSGLNPHIVAMPVNSKSINSVKVFQSDSNLRHSYTSENAQQIKSTRQPGFNLASAATSYSSLANLPRIEHELSSTPNKLRYCQQSEKSSSFLDSYTSIFSTDTELKSTLFDNDTPFVQSDVIQEVGTTGSTSYACELHELPNEIWGEATGATKQVKKRDNENNGLLEGTTFDPVM…
SibHLH18	transcript:KQL31019	CDS	ATGACGCACATCGCCGTGGAGCGCAACCGCCGCCGCCAGATGAACGAGTACCTCGCCGTGCTCCGCTCCCTCATGCCGGAGCCCTACGTCCAGAGGGGCGACCAAGCTTCCATTGTCGGAGGGGCAATCGAGTACGTGAAGGAGCTCGAGCAGCAGCTGCAGTGCCTCGAGGCGCAGAAGCGAACGCTGCTGGTTCATCAGCACAAGGCCGCCATGCCGGACGCGACGCCGATGCACCACTCCGGTAGCAGCACCAAGACGGAGTCCGCGACGCCGCCGCCGACGCCGAGCAACTGCAGCAGCAGCGTGACCGAGGACGCGGCGGACCACGCGCCGCCGCCGCCGTTCGCGCAGTTCTTCACGTACCCGCAGTACGTGTGGTGCCACTCGCCGCGCGGC…
SibHLH18	transcript:KQL31019	Protein	MTHIAVERNRRRQMNEYLAVLRSLMPEPYVQRGDQASIVGGAIEYVKELEQQLQCLEAQKRTLLVHQHKAAMPDATPMHHSGSSTKTESATPPPTPSNCSSSVTEDAADHAPPPPFAQFFTYPQYVWCHSPRGPAAAAEDAGRPGVADIEVTLVETHASLRVMTPRRPGQLLGLVTGLQALRLAVLHLSVTTLDALVLYTISVKIEEGCGLATVDDIAAAVHHVLCIIDAEATEQQQMLAAAGPR*
SibHLH19	transcript:KQL31092	CDS	ATGATTGCTGGAGGAGGTTATTTTGATGGTTCCCATGATCATATTCTCATGGAAGGATCAATGATACATGATTCTTCCCAATCCTCCATCTATGACAATACAAATGCCGAACAGCAGAACTTCATCGGACTTGCCCCCTTTTCCATAGAAGACCACTCCAGTCCAGCCAACCTTACCTCTGAGCCTGCAAGGGTGATTGACCATATTCAACACCAACTTGGGATTGGCGAGGAGCAGGACCACAGTAGCCACATGATACAAGAAGTGCCTCCAGTAGAAACTGCAAATTTGGTTCCTGCTATCTATGGTGTCCAAGATCATATCATCAGCCACCAGATAGGAGAAGGTCCACATAACATAACTGTGGAACAACAGATCCTGGACTATGATGCTGCTTCA…
SibHLH19	transcript:KQL31092	Protein	MIAGGGYFDGSHDHILMEGSMIHDSSQSSIYDNTNAEQQNFIGLAPFSIEDHSSPANLTSEPARVIDHIQHQLGIGEEQDHSSHMIQEVPPVETANLVPAIYGVQDHIISHQIGEGPHNITVEQQILDYDAASYQNGAYAAGHDLLNSLHIQRCSLTPEFPSTEHFFGGPEQNTVNHLDMNNDLPGAAIHESGIMFSDSTLPSSYHATQSHMLKDLYHSLPQNYGLFTSDDERDGMIGIPGVSGNTFQEIDGRQFENSILGSRRQKGGLGKGKGKANFATERERREQLNVKYGALRSLFPNPTKNDRASIVGDAIEYINELNRTLKQLRILMEKKRNSTDRRKKLKLDDEAADDGESSSMQPVSDDQNNQMNGPIRSSWVQRRSKECDVDVRIVDDEIN…
SibHLH20	transcript:KQL31140	CDS	ATGGCGCGATGCCAGGGGACCGTCGAGAGCCTGTGCCAGGGCCTGCTGGACCTCGACGACGACAAGTTCGGCGCAATGTGCAGCGCGTTCGGCTACCTCCAGGAGTGGCCGGACCTGGGCGCCATGTGCGGCGCGAGCCTTGGCGCGCCGGCCGCGGCGGCGCCGGGCGCCGGCGACGGCAACGACACCTCCTCGTGCAGCGGCAGCGCCGGCGCCGGCGGATTCAGGAAGAGGCGGCCGGACGCGTACCTCGACGCCAAGGGTGATGGCAACGACATGAGCAAGAGACCCAGAGGGAAGCAGCAGCAGCTGGGTGGCCTCGGTGAGATCGCGGCGCCCGGGAAAGGGAAGCAGGAGAGGCCAAAGGCGGGGACCAAGAAGAAGGCGGAGGCGGCGTCG…
SibHLH20	transcript:KQL31140	Protein	MARCQGTVESLCQGLLDLDDDKFGAMCSAFGYLQEWPDLGAMCGASLGAPAAAAPGAGDGNDTSSCSGSAGAGGFRKRRPDAYLDAKGDGNDMSKRPRGKQQQLGGLGEIAAPGKGKQERPKAGTKKKAEAASTAAAAGQKTDYIHVRARRGQATDSHSLAERVRRERISERMRYLQELVPGCSKVTGKAGMLDEIINYVQSLQKQVEFLSMKIAASNPVVSFDIVEDLFGRQLKQACNPAALPAMALPAGQLEPACLQMNPMQQVHPSAAAGSTCFGLDMVVNNLYPPPAAARCPVSAATPVTAAAGPSIEPCLNVNGAAAAAWDVGSQNLFGGFDAQFQSVESDCLLDNLKMEM*
SibHLH21	transcript:KQL31180	CDS	ATGGCGTTGGTGAGGGAGCACGGTGGGTACGGCGGCTTCGACGGCGCCGATGCCTTCGACGCGCTCGGGTACGGCCACGACGCGATGCTGGGCTTCGACGCGGCGTCGCTGTTCGGGGGAGGCGGAGGATCATACGCCGCCGCCGGCGCGGGCTGCGTGGCGGCTGACGGCGGGAACGTCGTCTGGCCGACGGGCGCGCGGGCGGCGGCGTCCGTCCTCGCGTTCGACCGCGCCACCGCGGCGGCGGCGGTGTCGGGGGAGGAGGAGGACGACGACGAGGAGTGCGACGCGTGGATCGACGCCACGGACCAGAGCTACGGCGACGCCGCGGCGCCAGAGGCGAGCCACGCGCGCACCCCGACGGTGTCGGTGGGCTTCGACGCGTCCACAGGGTGCTTC…
SibHLH21	transcript:KQL31180	Protein	MALVREHGGYGGFDGADAFDALGYGHDAMLGFDAASLFGGGGGSYAAAGAGCVAADGGNVVWPTGARAAASVLAFDRATAAAAVSGEEEDDDEECDAWIDATDQSYGDAAAPEASHARTPTVSVGFDASTGCFTLTERAASSGGAGRAFGLLFPSTAAAPARASQKRTYVGVEPPAAVSPNKKHCGADRKATSRAKSAPTIPTKDPQSLAAKNRRERISERLRTLQELVPNGTKVDLVTMLEKAISYVKFLQLQVKVLATDEFWPAQGGKAPEISQVREALDAILSSASQREQLN*
SibHLH22	transcript:KQL31314	CDS	ATGCAGCTCTTCCAAGGGGAGAAGCCGGCCCACGACTTCCTCTCGCTCCACACCGGAGGAGGCTCGTCGTCGCCGGTGCAGCACTCCACCCAAGGATACGATCTGGGGGTGCAATCTTCGCTGAAGCCTCTGAAGATGGGCAAGCGGCGCGGCGGCGGCGGCGGCGGCGGCGACGGAGCGATCGGCATGGCGCCGTTGGGTCTGGAGGCGGACTCGGAGAAGCATGCCCTGCCGGGCGGTGTCGGGACGTTCAGCATCAGGCAGGTGCCATCGACTACCCAGCCGAGGGGGCAAGGCGTCGTCAGGGATGCATTTGCGCCCGTGCTTCATGGCTCCAGAACGGAGGGCACGCCCGGAGCAGAATCTGGAGCCAGGGCTCACAGTGGCCCGGCCACAATG…
SibHLH22	transcript:KQL31314	Protein	MQLFQGEKPAHDFLSLHTGGGSSSPVQHSTQGYDLGVQSSLKPLKMGKRRGGGGGGGDGAIGMAPLGLEADSEKHALPGGVGTFSIRQVPSTTQPRGQGVVRDAFAPVLHGSRTEGTPGAESGARAHSGPATMWQDSGTDQRSRGDLSTRGEGRSSGSSGDQGPSTPRSKHSATEQRRRTKINDRLEILRELLPHGDQKRDKASFLLEVIEYIRFLQEKVQKYESGHPQKNHEDSSMPWAKVYYRSCWKNTENISQVQGGGLSAPTQDLNNEQYCSEKSTVAPTAHFSTQSAGETSIDDISSQKATSTPKNWADDSTPSKQPPWLSMSTSDSGDRTLSKNENNTLHEDTRSLSNAYSQGLLNRLTQALKRSGVDPSQASISVEINMDKREPSNMHDNLK…
SibHLH23	transcript:KQL31595	CDS	ATGGCGCTCGAAGCCGTGGTGTTCCCGAAGGAGCACCTCGCGTGCACGGCCAAGGCGGGCGTGGCCGCGCACCTGGCGTCACTGGGGTGCGGCTTCGACATTGACGACCTCGAGGAGAAGGGCGGCGTTGTTCTGCAAGAGGAGGCCGCCGCCGCCGCGCTGCCGCTCGGTGCCAGCGCGGCCACCGCATGGGACGCGGCGCTCTGCCCGTGCTCCGTCGCTCCTGGCGCCGTGGAGGAGTGCTGGGACGCGCAGCGACGCCTCTCCGCGTCGCCGCCGCCGGTGCCGGTGGCGCCCGGGCGCGGCAAGGCGGCCGCGTCGGCGGCGCGGAGGCGGCGGCGGCGCCCCAAGGCGGTGAAGAACACGGAGGAGATGGAGAGCCAGCGGCGCAACCACATT…
SibHLH23	transcript:KQL31595	Protein	MALEAVVFPKEHLACTAKAGVAAHLASLGCGFDIDDLEEKGGVVLQEEAAAAALPLGASAATAWDAALCPCSVAPGAVEECWDAQRRLSASPPPVPVAPGRGKAAASAARRRRRRPKAVKNTEEMESQRRNHIAVERNRRRQMNEYLAVLRSVMPPSYAQRGDQASIVAGAINFVKELEQLLQSLEAQKRRAGSCTEPQPAAAPFAGFFTFPQYSTGATGAVGSSDSSSSAGGDQSGGGGCAGARRGVADIEVAVAESHANVKVLAPRRPRQLLRMVVALQCLGLTVLHLNVTTTADHMAFYSFSLKMEDECRLSSVDDIAAAVNEIVAKVFDERVSQLLAAY*
SibHLH24	transcript:KQL31916	CDS	ATGCAGCCGAGCGGCCGCGAAATGCAGGGCGGCGGCGGCGGGCAGGACGACTTCTTCGACCAGATGCTGTCCACGCTGCCGACCGCGTGGTCCGAGCTCGGCTCCGGTAAGTCCCCCTGGGAACTCCCCGCGGGGGCCTCCGAGGACCCGGCGGCGTTCGACGAGTCCGCGCTCCTCGCCTCCCGCCTCCGCCACCACCAGATCGGCGGGGACAAGCCCATCATGCTCCACCTCAGCGACCTGCACGGCCTCGCCGGCGGGGAGGACGCCGGCGCCGCGGGGTTCCTGCCGCTGCCGCTGTTCACCGACCGGGCGAGGGAGGACATGGACGCCGCCTTCAAGTCCCCCAATGCCGCTGGCGGATCAATGCCGGCGCAGAGCTTCGGGGGAGGCGCGGCC…
SibHLH24	transcript:KQL31916	Protein	MQPSGREMQGGGGGQDDFFDQMLSTLPTAWSELGSGKSPWELPAGASEDPAAFDESALLASRLRHHQIGGDKPIMLHLSDLHGLAGGEDAGAAGFLPLPLFTDRAREDMDAAFKSPNAAGGSMPAQSFGGGAAAGGGGSAPTGAPAAGAPSGGGAAPPRQQRVRARRGQATDPHSIAERLRRERIAERMKALQELVPNANKTDKASMLDEIIDYVKFLQLQVKVLSMSRLGGAAGVGPLVANMSSEGNGNGNGTSDSGDGNAANGGNNGENGGSSLKVTEQQVARLMEEDMGTAMQYLQGKGLCLMPISLASAISSATSSSLLSRPSIGSMGGARGLGHEGSNPASPPLMNGAGGDDSRTGKDAGAGSKQ*
SibHLH25	transcript:KQL31998	CDS	ATGGGCGCAAACCATAGGGTCAGGGCCGGCCGTGTGTCAGGGGGAGCGGAGAGCGGCGACCACTTCTCGTCTGGGTTGGCTGGCTGGCTTCTTGGTGCTTGGTTGCGAGCTGAGCTGAGCTGCTCTGCTGGTGCGGCCGCGATGGATGCGCAGCAGCTGGATTTGATCCTGCGTCACCACCACCAGAGCATGGCCAACGTCTGCGAGAGCGAGGACGCGCTGGGGTCGTCGGAGTCGGAGCCCGCGAGGCCGGCGCGCCCGCGGGGCAAGAGGAGCCGCGCCGCCGAGGTGCACAACCTCTCCGAGAAGAGGAGGAGGAGCAGGATCAACGAGAAGATGAAGGCGCTGCAGACCCTCATCCCCAACTCCAGCAAGACGGACAAGGCCTCCATGCTTGAT…
SibHLH25	transcript:KQL31998	Protein	MGANHRVRAGRVSGGAESGDHFSSGLAGWLLGAWLRAELSCSAGAAAMDAQQLDLILRHHHQSMANVCESEDALGSSESEPARPARPRGKRSRAAEVHNLSEKRRRSRINEKMKALQTLIPNSSKTDKASMLDDAIEYLKQLQLQVQMLSMRNGLYLPPANLSGGPEALAPSEVCATLNQSGVKASESGVVLPMNQISLAHHSNHDQRHNKPLVLQSAPTSSTTIEPRFLQEPAQSNLQSFLLALPPEMILKEDMMLTYRLTSVQGTSLPGHEIKPARQETCMVNSDRFDRGSLRKEVAQDMVPKNTESLLFMPYLHSDAEGGLRTESS*
SibHLH26	transcript:KQL22411	CDS	ATGGGCGTTAGGTACCTCGGCGAGCCCGGGTCCAAGAAGTGGATACTCGCCATGGACGGCGGTGAGAGGCCGGCGGCGAGCCAGAAGAGGCCATTCCCCCCGGACGGCGAGCTCGTGGAGCTGCTGTGGCAGGACGGCGCCGTCGTGGCGCACTCGCAGGCGCAGCGGGCCTTCGCCGGCGGCGACACGGGCGCGAGCGGCGTCACCGGGGAGCCGCTGCCGGTGTGGCTCCCGTGCGGCGGCGGCGAGGGCGGCGGGGACGTGTACTCGCAGCTCTGGCAGAGCATCGTGCGGGCCGACGGGCCCCGGCCCCGGCCGCCCGCCAGGAGCGGGAACAGCGGCGCCGGGTCGAGCCGGACGGCCGGCGGCGAGGTGGGGTCCAGCTTCTGCGGCAGCAAC…
SibHLH26	transcript:KQL22411	Protein	MGVRYLGEPGSKKWILAMDGGERPAASQKRPFPPDGELVELLWQDGAVVAHSQAQRAFAGGDTGASGVTGEPLPVWLPCGGGEGGGDVYSQLWQSIVRADGPRPRPPARSGNSGAGSSRTAGGEVGSSFCGSNLVAAALHLDDDIDDVAALPPPPPPDEPGAGAGASTSSGWNSNALLKRSRDEFDSRDEDADFDTVDETPPSRRPASKRRTRAAEVHNMSERRRRDRINEKMRALQELVPHCSKTDKASILDEAIEYLKSLQMQVQIMWMSTGMAPMMLPGAHQLMPPISMGLSSACMPPAAQFLSQMQRVPPFMSNPLPNQMPQISSAATNAPNVTNQVPSNRMAQPRNPFLHPNDALTSTPQVPSLFGYGPQMAQQNEIQELLACTAPPALGVEPP…
SibHLH27	transcript:KQL22720	CDS	ATGGCGGGCCAGCCGCCGCCTCCTCCGCCGCCGGGGGGCGCCGAGGACGACTTCCTCGAGCACTTCTTTGCCTTCCCCTCCGCGGCCCCCGCCGGCGCCGGCGGGGGGCACGGGCACGCGGGCGCTGCAGCCGGCCTCCACGGTGGGGACCACCCCTTCCCCCTCGCCCTCAGCCTCGACGCCGCCGCCGAGGCCTCAGCAGGCGCCGCCAAGCAGGACCGGGACCCCGTGCAGCTCGCCGGCCTCTTCCCGCCGGTGTTCGGCGGCGGCGGCGTGCAGCAGCCGCACCTCCGCGGCCCGCCGCCTCCCCAGATGTTCCACGCGCAGCCGAAGCCGGGTGAGGGAGCCATGGCGCCGCAGCCACCGGCACCGCGGCCCAAGGTGCGGGCACGGCGGGGG…
SibHLH27	transcript:KQL22720	Protein	MAGQPPPPPPPGGAEDDFLEHFFAFPSAAPAGAGGGHGHAGAAAGLHGGDHPFPLALSLDAAAEASAGAAKQDRDPVQLAGLFPPVFGGGGVQQPHLRGPPPPQMFHAQPKPGEGAMAPQPPAPRPKVRARRGQATDPHSIAERLRRERIAERMRALQELVPNTNKTDRAAMLDEILDYVKFLRLQVKVLSMSRLGGAGAVAQLVADIPLSVKGEASDSGSTQHIWEKWSTDGTEKQVAKLMEEDIGAAMQFLQSKALCMMPISLAMAIYDTQNPQDGHSLKPEPNTSS*
SibHLH28	transcript:KQL22865	CDS	ATGGATCCCGCAGCCTCGTCTGTGGTAGCCGCCGAGCTCTGGCGGCCGCCGCACCACCACCACCTCGCCCCCGCCGCCTCCGGCCCGCACCACGAGGCCTCCTCCGTCGTCACCACCGCCGACCGGAGCAACGGCGGACGCTCCGGCGGCGGGTCCAGCCGCAGGAGGCCGCGACGCGACGCGCCTGCAGCTGAGGAGGAGCCGTCCAAGCTCGCCTCCACCTCCGGCACCGCCGCCGCCAGCGGCGGCGGCGGCGGTGGCCGGGACTCGGCTGACCCAGAAATGGCAAAACGTTTGAAGAAGATGACATCTAGTGATGATAAAATAAGGACAGAAGTTGAAACAAATTCAGGCAATGCTAGCAAGTCTGTTGATAAAAAACCTGCACCACCAGAGCCA…
SibHLH28	transcript:KQL22865	Protein	MDPAASSVVAAELWRPPHHHHLAPAASGPHHEASSVVTTADRSNGGRSGGGSSRRRPRRDAPAAEEEPSKLASTSGTAAASGGGGGGRDSADPEMAKRLKKMTSSDDKIRTEVETNSGNASKSVDKKPAPPEPPKQDYIHVRARRGQATDSHSLAERARREKISERMKVLQDLVPGCNKVIGKASVLDEIINYIQSLQRQVEFLSMKLEAVNAHVNSATGSFPSKDFDAPAPPYSTAPGLTFDPHTPREYPQALTSDWLHMQIGNTYERVT*
SibHLH29	transcript:KQL22985	CDS	ATGGCGGCGGCGGCGGCGGAGGGCGGTGAGGCCGTGGCGGTGCAGAAGGCGCTGCAGGCGGTGGCGGAGGGCACGGGGTGGACGTACGCCGCCCTCTGGCGCCTGTGCACGCGCCAGGGGGCGCTGGTGTGGGCGGAGGGGCACTACAACGGCGCCATCAAGACGCGCAAGACCACCGTGGCGCCGGGCGGCGGTGGCGAGGAGGAGGAAGAGGAGGAGGGGACGGCGGCGCGGCGGCGGCGCAGCCGGCAGCTGCGGGAGCTCTACGACTCGCTGGCGGCGGGGGCGGAGGCCGACGGTGGTGGAGGAGGAGGAGGTGGCGGAAGCGGCAGCGGCAGGGAGGACGGCGCCGTCGTGGCTCGCCGGTCGAGCGCCGCGCTGGCGCCGGAGGACCTCTCG…
SibHLH29	transcript:KQL22985	Protein	MAAAAAEGGEAVAVQKALQAVAEGTGWTYAALWRLCTRQGALVWAEGHYNGAIKTRKTTVAPGGGGEEEEEEEGTAARRRRSRQLRELYDSLAAGAEADGGGGGGGGGSGSGREDGAVVARRSSAALAPEDLSETEWFYLMCGSYCFPPGLGLPGEAFARRGHVWLSGANKVNSKVFSRAILARTVACIPVNEDGVLEIGTTEKVDEDIGLIEYARSIFMDQHGIPIMPTLSGHSTSTPSTHINHQPSQIKIEKYIGGRNVRPNNLNPEEEHIETEDDNHMIDSETNTENDSCRHLPLGNVGNGQAGPNARSSDEPMQIETSESLRDGCTNHVDEEIPMLMACQNGDHPEQDELGSWHFLYEDLMNNKCLQSSAAQDPAVLAENAHYIEAVLTILRHNA…
SibHLH30	transcript:KQL24449	CDS	ATGTGGGATGGAGGCGTGGAGCACGGGAGCCAACAGGAGGCCGCGCCGCACCAGCTGCTCCCGTGGCTCGGCGCGGCGCCTTTCTCCTCCGAGCAGGCCGTGGCGGGCCTCGGCGCCATGGGAGCCTACGCCTGCGACGGCGTCGGCGCCGTCGGTGGGCTCGGGCACGGCGGGGTGTTCGGCTTCGGCTTTGACGCGGTGCAGCAGCAGCAGCAGCAGCGCGCGGCGGAGGGAGGCGGCGGCGGCAAGGCGGTCGTGTCGGGGCTCCTGGGGAGCCTGCAGGCGGAGCTGGGGCGGATGACGGCGCGGGAGATGATGGACGCCAAGGCGCTGGCGGCGTCGCGGAGCCACAGCGAGGCCGAGCGCCGGCGCCGGCAGCGGATCAATGGCCACCTCGCC…
SibHLH30	transcript:KQL24449	Protein	MWDGGVEHGSQQEAAPHQLLPWLGAAPFSSEQAVAGLGAMGAYACDGVGAVGGLGHGGVFGFGFDAVQQQQQQRAAEGGGGGKAVVSGLLGSLQAELGRMTAREMMDAKALAASRSHSEAERRRRQRINGHLARLRSLLPNTTKTDKASLLAEVLDHVKELKRQTSAMMVAAAAASVAGDDDEGAGPAQLLPTEADELAVDAAADRAGRLVVRASLCCEDRPDLIPDIVRALAALRMRARRAEITTLGGRVRSVLLITAVEGADDKGDDDGRAASHRRHECIASVQEALRGVMDRRTADSDTSSTGGGGGGSIKRQRMNYAAQEQCSV*
SibHLH31	transcript:KQL24498	CDS	ATGCAGCCCACGACGCGGGAAATGCAGGCCATGGCCGCCGCCGGCCAGATCTCCCTCGACGACCTCCGCGCGGCCGCCGGCAGCGCGGGCGGCGTGCACGACGACTTCCTCGACCAGATGCTGGGAGGCCTGCCGCCGTCGGCCTGGCCGGAGCTGGCGTCCGCCGCCGGGGCGAAGGTGCCGGAGGGTGGCGCGCAGGCGGAGGGGATGCAGCAGCACCAGCACCAGCAGTTCGGCGGGGGATTGTACGACGAGTCCGCGCTGCTGGCGTCGCGGCTCCGGCAGCACCAAATCAGCGGCGGTCCTGGCGGCGCGGAGTCCGCGGCGGCGGCGAAGCAGATGGTGCTGCAGCAGCTGGCCGATCTGAGGCAGGGCCACCACATGCTGCTCCAGGGCATG…
SibHLH31	transcript:KQL24498	Protein	MQPTTREMQAMAAAGQISLDDLRAAAGSAGGVHDDFLDQMLGGLPPSAWPELASAAGAKVPEGGAQAEGMQQHQHQQFGGGLYDESALLASRLRQHQISGGPGGAESAAAAKQMVLQQLADLRQGHHMLLQGMGRSTGGGGDGGLLLPLSLGSGGSGGDVQALLKAAANSAGGEAGGVFGGAFAGSLQQQQHQHFQQHPQQTAPLPGQGFGGGGGGGGGGASAGASQPQAGASGGGAAAPPRQRVRARRGQATDPHSIAERLRRERIAERMKALQELVPNANKTDKASMLDEIIDYVKFLQLQVKVLSMSRLGGAAAVAPLVADMSSEGRGGAPAAAGSDGLAVTEQQVAKLMEEDMGTAMQYLQGKGLCLMPVSLATAISSATCHMRPPVGAAGPAGL…
SibHLH32	transcript:KQL24778	CDS	ATGGAGTTTGACCTGATGAATTACAGCCCGGAAGCGCAGCTCGAGCTGATGAACACGATGCTTCAGCTGGAGCAGCTCACCGCGCTCGACGGTTGCCAGTCGCTGATGGCGCCCGTCTCGCCGCCGATATCCCCGGTGCAAACCCACGCAACTCACTGCTTCTCGCCTCCGCCACACATGTCGACGACCACGGCCGCCACCTGTTACGCGGACCAGTACACGCCGCTGGCCGCGTACGCCGGTAGCACCGGCCTCGAGCACCGCCAGGTCGACTACGTGCTGTCCCCGGGCGGCGCGGCTGACGCCACCGCGGGCGCGGTGGCGCAGGCGGGGTCGTCGTCGCCGACGTCGTCGGCGGACGCGATGCGGGAGGTGATCTTCCACATCGCGGCTCTGCAG…
SibHLH32	transcript:KQL24778	Protein	MEFDLMNYSPEAQLELMNTMLQLEQLTALDGCQSLMAPVSPPISPVQTHATHCFSPPPHMSTTTAATCYADQYTPLAAYAGSTGLEHRQVDYVLSPGGAADATAGAVAQAGSSSPTSSADAMREVIFHIAALQPVEIDPEAVRPPKRRNVRISKDPQSVAARLRRERISERIRTLQRLVPGGTKMDTASMLDEAIHYVKFLKSQVQSLERAAAATHRAAALGAAYPALHAPWQYALPHGDM*
SibHLH33	transcript:KQL24849	CDS	ATGGTGCCTGTCGGGAGCGACGAAGCGGACATGGCGGCGATGGACGGGGAGTGCTCGCCGCCGGCAGCGGCGGCGACGCGCAGCGGGCCGAGCAGGAGCCACAGCGAGGCGGAGAGGAAGCGGCGGCAGCGCATCAACGCCCACCTCGCCACGCTCCGCACCCTCCTGCCCGCGGCATCCAGGATGGACAAGGCGGCGCTGCTGGGGGAGGTGGTGCGGCACGTGCGGGAGCTGCGGGGCGAGGCGGACGCCGCGGCGGCGGGAGCGGCCGTGGCTGTCCCGGGGGAAGGCGACGAGGTCGGCGTCGAGGAGGGCCAGCACTGCTGCTGCCACGGTGCCGGGGAGAGGGCCGCCACCACCAGGCGCGTCAGGGCGTGGGTATGTTGCGCCGACCGCCCG…
SibHLH33	transcript:KQL24849	Protein	MVPVGSDEADMAAMDGECSPPAAAATRSGPSRSHSEAERKRRQRINAHLATLRTLLPAASRMDKAALLGEVVRHVRELRGEADAAAAGAAVAVPGEGDEVGVEEGQHCCCHGAGERAATTRRVRAWVCCADRPGLMSELGRAVRSVSARAVRAEIATVGGRTRSVLELDVGEGASSSRPALQAALRAVLLSREDLLATECYKRQRFSAHLARV*
SibHLH34	transcript:KQL24916	CDS	ATGGACATGAACGAGAGCGGCGAGAAAGGGATGGAGGGCAACGCGTCCTCCGCCGGCGCCGGCATCCCGGTGGAGTGGCAGACCCAATTCAGCGCCGCCGCCTTTGCGTGCCCTCAGGCACAGCAGCATCAGGGCCCCATGATGGACTCCGCGTTCGCGACCGCCGGCATGTGGGCGTCCACCTCCCAGGCCATGGTGCTCTCCGACGTCGGCGGCGCCATGTCCGCCACGCGGGGCGGCGGCGGCTTCTTGGCGCCGGTGCCCGGGTTCCTCCCGCAGGGCCTCGGCCATTTCCCCGTCGACTCCGGCTTCATCGAGCGCGCCGCGCGGGCGTCCTGCTTCGGCGGCGGCGGCGGCGGCGGGGTGATGGGCGGCGCCGGCTTCGGCGCGGCTGATCAG…
SibHLH34	transcript:KQL24916	Protein	MDMNESGEKGMEGNASSAGAGIPVEWQTQFSAAAFACPQAQQHQGPMMDSAFATAGMWASTSQAMVLSDVGGAMSATRGGGGFLAPVPGFLPQGLGHFPVDSGFIERAARASCFGGGGGGGVMGGAGFGAADQHMNGAFSGSSEALLDHQRKDGNEKGEPELGRNGHDGVPSSEAAGGDCSSKGTSDSKKRRRPNEVMGGDQVQSSNLPADSANESVHSKDKGEESSPATTTGKSKGKGAKETSESQKEDYIHVRARRGQATNSHSLAERLRREKISERMKLLQDLVPGCSKVTGKAVMLDEIINYVQSLQRQVEFLSMKLATVNPRLDLNIEGLLSKDLLRFPGVSSSSLGFSPEMIHPQLQLSQPGLIQGGAAGMANPDVFRRIIQAQLSAKDGSQM…
SibHLH35	transcript:KQL24923	CDS	ATGGGCATCCAAGGGAACAAGGCGGCGACGCACGAGCACGACTTCCTCTCGCTGTACACAGCCGCCGCCGCTAAGGACTCTCCTCTCCAGCTCCACGACTCCAAGTCACCTCCTCCCTCTCAAGGTAATTTCTTCTTGAAGACGCACGACTTTCTGCAGCCGTTGGAGAAGCCGGAAGCGCCGCCGCCGGAGCCATCGCCGACGCTGCCCGCCTCCGGCGCGGACAGCAGGCACCACCACCAGCCGGTGGCCGCCAAGCAGCACGCGCTGCCGCTGCCCGTCGGCGTCGGCACGTTCACCATCTGCCCCGCGCCCGTCTCGGCCGCGCGGCCGCCGGCGGCCGTCGTCAAGGCGGAGCCGCCGTTCGTGCTCTGGGGCCAGCCCGCGGCGTTCCACCCG…
SibHLH35	transcript:KQL24923	Protein	MGIQGNKAATHEHDFLSLYTAAAAKDSPLQLHDSKSPPPSQGNFFLKTHDFLQPLEKPEAPPPEPSPTLPASGADSRHHHQPVAAKQHALPLPVGVGTFTICPAPVSAARPPAAVVKAEPPFVLWGQPAAFHPGARGHQQQQWALPFAGAGQGRPPPPQQAQPPDRKGRGGGGGAMESGSRSSGGAGFDDDDGLAARREVSSSLKVRMDRKGGSCSDGGTDQRPNTPRSKHSATEQRRRSKINDRFQILRELLPHSDQKRDKATFLLEVIEYIRFLQEKVTKYEATFPEWNQENAKMLPWSKGQIPGESLPDPSHFMRNGSSPGSNFTGKLDDNHNMVTSAAASGAQDQTETDPMASMCFRSAETPANITNNTLSQSQPQWTGPSPVDDCAVNSEMLNN…
SibHLH36	transcript:KQL25045	CDS	ATGTACGGCTCGCCGGTGCCCAAGGACCTCAACCTGCCAGCAGCCCAGCCGCAGCCGACCAGGACGCCGCCACCGCCGCAGATGAGCTCCCCGGGCCTGCTGCGGTACAGGTCGGCGCCGAGCACGCTGCTCGGCGAGGTGATGTGCGGGGATCAGGAGTTCCCCGGCGCGGCAGGGCACGGCCCGGACCACGCGGCCGCGGACAGCGTCCTCGCCCGCTTTCTTGCCGGGCACCACCCCGAGATCCCGGACTGCAAGCCTCCCCGCCCCGTCGCGGCCGCCCACTTCATGGAGGACGCCGCGTCCATGGCCGCCTCCCAGCAGCAGCAGCAGCTCATGTACCAGTCGCAGCAGCAGATGGCCGCTATGGAGGGGCTCTATCGCAGCGTCAGCTCCGGC…
SibHLH36	transcript:KQL25045	Protein	MYGSPVPKDLNLPAAQPQPTRTPPPPQMSSPGLLRYRSAPSTLLGEVMCGDQEFPGAAGHGPDHAAADSVLARFLAGHHPEIPDCKPPRPVAAAHFMEDAASMAASQQQQQLMYQSQQQMAAMEGLYRSVSSGCTEPGATVGAGNSLLRQSSSPAGFLNHLNMDNGYGNMLRAGMAGAGGFRNGVSDARLKGQLSFSSRQGSVMSQISEVGSEELDGGSSPEAAGSNGAPRSYSGIPGGYPMGAWPDESSPTSSGAKRPRDSGGPAPQNGQRQPLAPQLSVPGGSNGTGKPASAEMAAIEKFLQFQDAVPCKIRAKRGCATHPRSIAERVRRTKISERIRKLQELVPNMEKQTNTADMLDLAVDYIKDLQKQVKVLNDGRISCTCSAGKLLQNQFAS*
SibHLH37	transcript:KQL25176	CDS	ATGGACAGCGACTACGTTGCCAGCCTGCTCATGGGCCACTCCGCCGCCCCGGGGCTCGACTTCACCGCCGCGCTGGACGGCGGGTTCCTCGACGCGCTCTGCGGCGGCGGCGGCGGCGCTGGCCTGTTCGGGCTGCCCGGGGTCGCGGCGGGGGCCGGCGGCGGCGGGTCCCCGGAGGGGTCCTCGGTGTCGGACCCGGCGTGGGCGCGCGCCAGGGACGGCGGCAATGCCAGGAAGCGGAAGACGCCGCCAGCCGGTGCCACCAGCGGGAAGGAGGCCTGCTTGGGCAAGGCTGGGGAGGCCAAGGGGCCGGACGGGAAGAAGTGCAGGGTGGGCGCCGGCGGGAGCCCGGTGAAGCCGAAGGTGGAGGAGGCGACGGCGAGCGACGGCTCGGTCGAA…
SibHLH37	transcript:KQL25176	Protein	MDSDYVASLLMGHSAAPGLDFTAALDGGFLDALCGGGGGAGLFGLPGVAAGAGGGGSPEGSSVSDPAWARARDGGNARKRKTPPAGATSGKEACLGKAGEAKGPDGKKCRVGAGGSPVKPKVEEATASDGSVEDKGQKKGKGKSSKPPVEPPKDYVHVRARRGQATDSHSLAERVRREKISQRMKFLQDLVPGCNKVVGKALMLDEIINYVQSLQQQVEFLSMKLATVNPQLDFSNLSTLLHKDMYQSCGPSVNSVFPLESAGAAFPFCEQADLFQSFGSGAMEDQCSLSLLDTALPHTTNQTFAFQKQQRDFWEDGLPNTLPIVSEQSQENGVSAPDFDGQLQADQTKIEF*
SibHLH38	transcript:KQL25257	CDS	ATGGCAAACTTCTCGCACCTCTCCCACCAGCACATGGAGCATGGCCTCGCCAACGCCTCCCACGGCACGCCGAGCTTCTTGTTCTGCCATGGGACGGCCCCGGCAGACTCATCCTCGCTGGAGACCTCATCTGGGGTCCTTGACACCCCTCCACGAGGCACTGCTTCTGAGGACAAGAAGATCAGGAAGACCAGGGAAGATTGTGCCAGCCTGAGCTCTGCTCAATCCAAGTTTGTTGATCTTGTGTGGTTGAACAAGCAGGACTCAAACTCAAAGGAGAGCACCAAAAAGAGGGGAGGAAAAAGAGAGAGAAGCAGCAAGGAGGTAGATGAGGAGGAGGAGCCCAAGGGGTACATCCATGTCAGGGCAAGGAGAGGGCAAGCAACAGACAGCCACAGC…
SibHLH38	transcript:KQL25257	Protein	MANFSHLSHQHMEHGLANASHGTPSFLFCHGTAPADSSSLETSSGVLDTPPRGTASEDKKIRKTREDCASLSSAQSKFVDLVWLNKQDSNSKESTKKRGGKRERSSKEVDEEEEPKGYIHVRARRGQATDSHSLAERVRRERISERMRMLQALVPGCDKVTGKALILDEIINYVQSLQNQVEKMEGMLHHEALAMPTSVMNRAPSQAIMDTNTSNSSPSYELHGDGSANITFPQDSGSYMVQEPRQELFNQVAFSNHMCSFQ*
SibHLH39	transcript:KQL25361	CDS	ATGGACGAGCTGCTCTCGCCGTGCCCCTCATTCTCCCCTCCCTTGACCCCGTTCTTCCTCTCCCACGCCGGCCACCCCGTCATCGAGTTCGCTTCCTACGAGGTCCCTGAGCAATGGATGCTCGACGACGGCGACAACCTGTGGCCCGTGGGGTGCTCCCTCTCGCCACACTCTGAGCTCTCCGCGCCGCCGCCTCCTCCTCAACCGGCACCCCCGCCGCAGCAGCAGGAGCCGATCGTCACGGCCCCGGCGCAGCGCCCGGGGAAGCGGCGGGGGCGGAAGCCTGGGCCCCGCCGCGCGAACGGCCCAACCGTGAACCACGTGGAGGCCGAGCGGCATCGCCGGGAGAAGCTGAACCGCCGGTTCTGCGACCTCAGGGCCGCCGTCCCCACCGTGTCG…
SibHLH39	transcript:KQL25361	Protein	MDELLSPCPSFSPPLTPFFLSHAGHPVIEFASYEVPEQWMLDDGDNLWPVGCSLSPHSELSAPPPPPQPAPPPQQQEPIVTAPAQRPGKRRGRKPGPRRANGPTVNHVEAERHRREKLNRRFCDLRAAVPTVSRMDKASLLADAAAYIAELRARVARLEAESRRAAAARWEPAVVSCGTQGADETVVEVRMLGPDAAAVRATSAGTHAAARLMGALRSLELHVQHACVTRVHGLTVQDVVVDVPASLQDDGGGGLRAALLQVLQGSAPASPSS*
SibHLH40	transcript:KQL25362	CDS	ATGGACGACCTGCGGCTGTCCCCGTGCAACTCCTTCTCCCCGCCCTCGCCGCCGCCCTTCTTCTCCCACGCCGGCCACCCGATCATCGAGTTCACCTCATGCGAGGTCCCCGAGCAATGGCTGCTCGGTGACGTCGTCGTCGCCAAGAACGAGGGCTACGACGACGGGGACGACCTGTGGCCCGTGGGGAGCACCCTCTCGACGGACTCCGAGCTCTCCGTGCAGCCGGCGCCGCCTCCACAGCCGGCGCCGCAGCAGCAGGAGCCCGGCGCCACGGTCCCGGCGCAGCGCCCGGGGAAGCGGCGGGGCCGGAAGCCCGGCACCCGCCCGGACGGCCCCACCGTCAGCCACGTGGAGGCTGAGCGGCAGCGCCGGGAGAAGCTGAACCGCCGATTCTGC…
SibHLH40	transcript:KQL25362	Protein	MDDLRLSPCNSFSPPSPPPFFSHAGHPIIEFTSCEVPEQWLLGDVVVAKNEGYDDGDDLWPVGSTLSTDSELSVQPAPPPQPAPQQQEPGATVPAQRPGKRRGRKPGTRPDGPTVSHVEAERQRREKLNRRFCDLRAAVPTVSRMDKASLLADAAAYIAELRARVARLEAESRRAAAARWEPPVAASSCGPPGAPGHGDEAVEVRMLGPDAAAVRATSAAPHAAARLMVALRSLELHVQHACVTRVHGMTVQDVVVDVPAQLHDDDGLRAALLQMLQDSG*
SibHLH41	transcript:KQL25743	CDS	ATGCACCCGGTCGCATACGGCGCCGCCTGGCCGCCCCCGCAAGCAGCCGCGGCGCCACGGTGGCCCCCGATGGCCGCGCAGCACCAGCACCACGGCCGGACGACGACGTCCTCTGGCGGCGGCGCCGACGACGACCTCTCCGCCTCCAACGCCACCATGACGTCCTTCACCAACACCTCCACCACCAACCACTCTGGCCTCAGCATGGACTCCTCCGTCCCCGGCGCCGAGGCTGCCGCCGCCGCCGCCGTCGCCGCCGAGAGCCACCTCTGGAACCAAGTCCTCATGGGCGCCGGCGGCGAGGTCGGGAGGAGCATGCAGGCCGTGCACGACGCCCATGACGACAGCGAGAACTTCCTCGAGCTGCTCAACTCGAGGACGCTCGCGCCGGAGCTCTTC…
SibHLH41	transcript:KQL25743	Protein	MHPVAYGAAWPPPQAAAAPRWPPMAAQHQHHGRTTTSSGGGADDDLSASNATMTSFTNTSTTNHSGLSMDSSVPGAEAAAAAAVAAESHLWNQVLMGAGGEVGRSMQAVHDAHDDSENFLELLNSRTLAPELFAEPPACDYLKKMEYGSSHGGGGGGGGWPDHQFTAAALEKHLSYGAALAHHQHHHHAAAGAPERLTANLSDLVSNWSIAPPDPCLGDAHHRAGAAAACDNAAVASLGHGAKPGLFLDSGGLCKHEMSGHGGMLQEAAGGGGQEFLRPTGYSSMLGLSSSNRMYGAGPAMDVPWGNNAGAARSLSDLISFGGAPLGKPEQPAATATKAQAEYKKQGQEISSPAKTSSGGGSKGSSEGKKKRSEEQQGSDGNTKKSKNEASSPTSSLKA…
SibHLH42	transcript:KQL26124	CDS	ATGGCCTCCCCGGAGGGTACCACGTGGGTCTTCGACTGCCCCCTCATGGACGACCTCGCCGTCGCCGCCGACTTCGCCGCCGCTCCCGCGGGGGGATTCTTCTGGTCGGCCGCGCCACCGATGCAGCCGCTGGCGGTGCAGGCGCCGATGCAGGCCGTCGCCGCCGCGCCAGCTCCCAACCCCTGCAGTGTGGAAATCAGTGGCTCTGTGGACTGTGATCAGGGAAAAGAACAGCCAACAAATAAGCGTCCTAGGTCAGAAAGTACTGCACAACCAAGCACAAAAGCATGCAGGGAGAAAATTAGAAGGGACAAGCTGAATGAGAGATTCCTTGAATTGGGTGCTATCTTGGAGCCAGGGAAGACTCCTAAAATGGACAAATCAGCTATATTGAATGAT…
SibHLH42	transcript:KQL26124	Protein	MASPEGTTWVFDCPLMDDLAVAADFAAAPAGGFFWSAAPPMQPLAVQAPMQAVAAAPAPNPCSVEISGSVDCDQGKEQPTNKRPRSESTAQPSTKACREKIRRDKLNERFLELGAILEPGKTPKMDKSAILNDAIRAVGELRSEAQKLKDSNESLQEKIKELKAEKNELRDEKQRLKAEKESLEQQIKFLNSRPSLVPHPPVIPASAFTTPKGPPAAGHKLMMPVIGYPGFPMWQFMPPSDVDTSNDPKSCPPVA*
SibHLH43	transcript:KQL26167	CDS	ATGCCGCGCCGCCAGAGGGCGCGCAGCAGCGAGGAGCTCAAGGCGGAGGACTTCGTCGACTCCCTGCCCGGGGATGCCCAGCCCGCGGCGACGGAGTACAAGTCCAAGAACCTTGTGGCCGAGCGGAGGCGCCGCGGCAGGCTCAACAGCAACATCCTCGCGCTCAGGGCCATCGTGCCCAACATCACCAAGATGAGCAAGGAGTCCACCCTGTCGGATGCCATCGATCACATCAAGAAGCTCCAGAACCAGGTCCTTGAGCTGCAGCGCCAGCTCGCTGACTCGCCTGGCGAGGCCTGGGAGAAGCAGGGCAGCGCGTCGTGCTCTGAATCCTTCGCTGCCACTGAAAACATGCCGCATCAGGGTCAGGTGGAGCTAGTTCCTCTTGGGCCATACAAG…
SibHLH43	transcript:KQL26167	Protein	MPRRQRARSSEELKAEDFVDSLPGDAQPAATEYKSKNLVAERRRRGRLNSNILALRAIVPNITKMSKESTLSDAIDHIKKLQNQVLELQRQLADSPGEAWEKQGSASCSESFAATENMPHQGQVELVPLGPYKYHLKIFCKKAGTFTKVLEALCSYNVQVTSLSTITFYGYAESVFSIEVKGEQDVVMLELRSLLSSIVEVPNN*
SibHLH44	transcript:KQL26211	CDS	ATGTACGGCTCGCCGGTGTCCAAGGACCTGAACCTCCCGGTGCAGCCGCCGATGGCCTCGTCCGGGCTGCTGAGGTACAGATCGGCGCCCAGCACGGTGCTCGGCGAGCTCTGCGAGGACTTCCTCCCGCCGGGACCCCGCGCCGCCAGCCCTGACGCCGGCGCCGACAACGTCTTCGCCAGGTTCCTGGCCGACCACCACATCCGGGACGACAAGCCGTCGCCGCCGCCGCCGCCGCCTGCACCCCACTTCCCGGGTGAAGCCGGCATGGCCTCCCAGCAGCAGCAGATGATGTTCCAATCCCAGCACCAGCAGCAGCAGGAGATGGTGGACGCCAAGTCCGGGCTCTACCGCACCGTCAGCTCCGGCATGGAACCCGCGTCCGCTGCCGCCGCCGGC…
SibHLH44	transcript:KQL26211	Protein	MYGSPVSKDLNLPVQPPMASSGLLRYRSAPSTVLGELCEDFLPPGPRAASPDAGADNVFARFLADHHIRDDKPSPPPPPPAPHFPGEAGMASQQQQMMFQSQHQQQQEMVDAKSGLYRTVSSGMEPASAAAAGVGASNLARQSSSPAGFLDNLNMDNGYGAMLRAGMSMGFRDGSSAAAATADSLAGGGSRLKGQLSFSSRQGSLMSQISEMDSEEVGGSSPEAAGGGRGYIPGYPMGSGWEDSSSLMSENLSGMKRPRDSLEPGQNGLMHQFSLPKTSSEMANIEKFLQFQDAVPCKIRAKRGCATHPRSIAERVRRTKISERIRKLQELVPNMDKQTNTSDMLDLAVDYIKDLQKQVKVLKESHANCTCSASKNQQHSD*
SibHLH45	transcript:KQL26484	CDS	ATGGAAACTGACATGATGGCGCAGTTCCTTGGAGCTGATGATCACTGCTTCACCTATGAGCATGTGGATGAGTCCATGGAGGCATTGGTATCTCTGTTCTTGCCTAGCCTTGACACTGACTCCAACTCCTCTTCTAGCTGTCTCAACTATGATGTCTCTCCACAGTGCTGGCCTCAACCAGGTCATAGTTCTAGTGTTACCAGTTTGCTTGATCCAGCTCAGAACTTTGAGAGCTTTGAGTTTCCGGTTATGGATCCTCTCCCGCCTACCGACTTCAATTCTCCTTCTGATGTCCCATACTTAAGTGAGGATCTGAGCCCTCTGCATGGAAACCTTTCATCATCCATAGAGGAAGAAGTAGCCAACGTTGCACCGGCTACTAAGAAGCGGAAGTCTAGT…
SibHLH45	transcript:KQL26484	Protein	METDMMAQFLGADDHCFTYEHVDESMEALVSLFLPSLDTDSNSSSSCLNYDVSPQCWPQPGHSSSVTSLLDPAQNFESFEFPVMDPLPPTDFNSPSDVPYLSEDLSPLHGNLSSSIEEEVANVAPATKKRKSSATIKASKKTKKVGKKDSVINEDGSNAYVDAQSSSSCTSEEGNLEGNANSSSKKMSTRASRGAATDPQSLYARKRRERINERLRILQNLVPNGTKVDISTMLEEAAQYVKFLQIQIKLLSSDDMWMYAPIAYNGINISNVDLNISALQK*
SibHLH46	transcript:KQL12896	CDS	ATGGCACGGAAGAGAACGGCGCGCCCACCACCGCCTCCGCCGCCAAACCCTAACCCTAACCGCCGCGCCGTGGCCAGCAGCGCCGCCGCCGCCCCGGACCCGGCGTCGGGCTCGGCATCGCCGTCCAAGCGCATGCTGGCCTTCCACTTCCTCCGCGCGCTGGCCCGGATCCACAGCGCCACCCCCGTGCCGCGCCGCACGCGCAACATCCGCCGCGCGGCCTACTCGTCCATGGCGCGCGCCGCCAACCCGCGCCGCGCGTGGACGCAGGCGCTGCTCCGCCAGGTGCGCGTGTGCAGGGCGATGAGGTCGAGGCGCGCGGTCCTGCTGCGGAGGCGCGTCTCCGCTGCATCGCCAGCGCCTCCACTCGGCGCCGCCAGGAGCACCGTCTCTGCCGCC…
SibHLH46	transcript:KQL12896	Protein	MARKRTARPPPPPPPNPNPNRRAVASSAAAAPDPASGSASPSKRMLAFHFLRALARIHSATPVPRRTRNIRRAAYSSMARAANPRRAWTQALLRQVRVCRAMRSRRAVLLRRRVSAASPAPPLGAARSTVSAAAGGTSAAAAALPRGGPPPRQAGEPARADALRRLVPGGSEMEYCSLLDETADYLRCLRAQVQLMQNLVDLFSGQ*
SibHLH47	transcript:KQL13276	CDS	ATGGAGGACTCGAGCATGTTCATGCAGTGGGCCATGGACACGCTGCTGAACGAGCACCCGGAGCCTGCCATCGGCGACGGCTGCGGCGAGACAACGTTCCCCTCGCTCCAAGCGATGCGCGACGCCTCCCTTGCCGTGGAAATGGTCCGGGAGCTGATGGCCGACGAAGCCAATGCGGCCAACAGCTGGAGCTCCGGCGACGGCGACATCACAGACGACGGCAGCACTGTTCCAGCACCAGATGCGACCAGGGATTGCTATGGCTCGTTCAGGCGTGCGCCGCCGCCGCTGCCGAGCAGCAGCAGCACCAACCTGCCGGTGGTGAGCTGGAACTTCGTCACCGGCTCGGCGCAGCCTGGCACTGGCAACGGCGGCATGCTGGAGGGGACCGCCGCCCCA…
SibHLH47	transcript:KQL13276	Protein	MEDSSMFMQWAMDTLLNEHPEPAIGDGCGETTFPSLQAMRDASLAVEMVRELMADEANAANSWSSGDGDITDDGSTVPAPDATRDCYGSFRRAPPPLPSSSSTNLPVVSWNFVTGSAQPGTGNGGMLEGTAAPRSLPELVHGSPPTKRTSPKSSGAASSASYAPDHIVAERKRREKINKRLIELSTVIPGLKKMDKATILSDAAKYVKELQQRLKALEEAAAGSNAARRSNETVVLLKKPRNAAVAAPDENGSPSSTTSASSGPPKPALPEIQAWFSEKSAMVRVHCVSGKGVAVTVLAEVEELGLSIVHANVMPFSACTMIITITAKASLLSF
SibHLH48	transcript:KQL13277	CDS	ATGGGTCGCCCTCGTCCCCACCTCTTCCTGCAAACCCATCCATCACTGGCCTCGGCTCCTGCTGCTGCTGCGGTAGGTGGCGCGTCGCTCTTCCTTAACTGCTCGCCCACCTCTCTTCTCCTTCCTCCATCCCACGCACACAAGCAGCAACAGTTCGTGCTAGCTTGTGCTCCGACCTCCAACTCCCTATCCTCTCCGCTCTGCTCGCCCGCGCCAAGGCACAGGAGCAGCAGCAGCGTGCGCTCCATCCTGCTCCACCTGTCGCCGCGCGGCGCTCGGATGATCGGGCCGGGCGACGAGCTGGCCGAGCTGCTCTGGGACAACGGGCCGGCGCTGAGGAGGGCGCCGCCGCCGTTCCAACCCTTCACCTGCAGCGCCGCCGGCAGCAGCAGGGCCCAC…
SibHLH48	transcript:KQL13277	Protein	MGRPRPHLFLQTHPSLASAPAAAAVGGASLFLNCSPTSLLLPPSHAHKQQQFVLACAPTSNSLSSPLCSPAPRHRSSSSVRSILLHLSPRGARMIGPGDELAELLWDNGPALRRAPPPFQPFTCSAAGSSRAHELKRHAAAAAGMASVPLGAHDAGGFPVHDDDDAVPWLHCPVIVDDGDTAPLPPEYCAGLLSEYPGLPGAAPPASPHHGAAVPASRAAPPEAAAKQAPPSAGEGVMNFTFFSRPLQQRPQASAAAAPSNPVESTVVQAATNRLRSTPLFSEQRMAWLQPPKAPRATAAGAPPAPQAPLPPELRHGEAATVTQRRLQPEARAPDAAAGPAAVTTSSVCSGNGDRSQPKRSSHHQLPDCSVSPDEDLDDEGGATRRSESRSNKRSRTAE…
SibHLH49	transcript:KQL13542	CDS	ATGAACGGCGCAGCTGGTTCTCTTCCAAGTATGCACGATGGCGGCGGCCAGGAGAACCACATGCCAGAATCATGGAGCCAGATGCTTCTAGGGGGATTAGTTGGGGATCATGAGCGATACAGCGCCACCGCAGCCCTCCTGTCAAAGGGGCTAGAGAGTTGGGGGGATCAGGCTGCGTGTATGGCTGCTTTGAAGGAGGAGGGCTCCGCCATGCCTCAGCCTGCTTACAACTTCTATGGGAGCCACCTTGCCGGCGGTGACCATGAGATGCCGGCGGCAGGAGGAGCCAAGTCTCAGCTGAGCCAGATGCTCCTGCAGGCCTCCTCTCCTAGGTCGTGCATCACCACCAGCCTCGGCAGCAACATGCTCGACTTCTCAAACACCGCGCCGGCGCCGGAG…
SibHLH49	transcript:KQL13542	Protein	MNGAAGSLPSMHDGGGQENHMPESWSQMLLGGLVGDHERYSATAALLSKGLESWGDQAACMAALKEEGSAMPQPAYNFYGSHLAGGDHEMPAAGGAKSQLSQMLLQASSPRSCITTSLGSNMLDFSNTAPAPEMRSHHHHSDNSSECNSTATGSAIKKPRVQASSSAQSTLKVRKERLGDRITALHQIVSPFGKTDTASVLQETIGYIRFLLSQIEALSYPYMGHGNGTSMQNGPMGERNPGLFPEYPGQLLNHNSNTGAQQPAVQPDEQQGASEEAKKDLRSRGLCLVPVSCTSHFGGDNAADYWAPAPLGGILR*
SibHLH50	transcript:KQL13584	CDS	ATGAAGACAGAGATCGAGGAGGTAAGCATTGGAGGGTTCTGGAGTGAGGAAGACAAAGCCCTCTGTGCTTCTGTTCTGGGCTCGGATGCCTACACGTATCTTACAAAATGTGGTGGTGCCATATCTGAAGGTCTTGTAGCAGCATCTGTGTTGGCAGATCTGCAAAATAAACTTCAGAACCTGGTTGAGGCTGATGGTCAGAGCCTTCATTGGAACTATGCCATCTTCTGGCAACTTGCACGCACAAAGTCTGGTGCCGTTGTTCTTGGCTGGGGTGATGGATCCTGCCGTGAACCCCATGATGGTGAGATTGGTTTTGCTACTTCTGTTGGTGCTGGTGATGCATCTTCAGTGACTAGACAGAAGATACGGAAGCGGGTGCTGCAGAGGCTGCACACA…
SibHLH50	transcript:KQL13584	Protein	MKTEIEEVSIGGFWSEEDKALCASVLGSDAYTYLTKCGGAISEGLVAASVLADLQNKLQNLVEADGQSLHWNYAIFWQLARTKSGAVVLGWGDGSCREPHDGEIGFATSVGAGDASSVTRQKIRKRVLQRLHTAFAGADEEDYAPGIDQVTDTEIFFLASMYFSFPRHVGGPGKVFAAGRPLWIPNNELKVSPANYCYRGFLANAAGLKTIVLVPFKAGVLEVGSTQNVPESAEALQTIRSLFLGTYSTRAAIEKHEENTSVQMSPGSTKIFGKDLNISQPSATEGADPSKVDGGSRDEQKSSGGDNMLLPNLRKGLQNFTWSQARGLNSHQQKFGNGILVVTSEAAHRSNGSTPVTGVSPFQLQKPEQILTQPPPQPRGPMQIDFRVGSSSKFGVLIS…
SibHLH51	transcript:KQL13895	CDS	ATGGATGGATTGAACCAATGGCATGCACATCCGGATCCTGAGGACGAGCTGGCATACATGTACCAGCGGCAAGAAGAGTACGCCATGATGCAGGGCATGCAGCAGCAATATACATTGCCACCAGCAATGGCGCCGCCGCCTATAGCTGGGCCTTCCTCGTCCCGTCCTCCTCATCCTCGTCACAGCTCCACCAGTTTCCGGGGCGGCTTTGGGGTCCCGCCGGCATTGCCCAGCCTGCCGTTCGGAGAGGTGGCAGTGAAGAACGATCCAGGGCAGCCGTCGTCGTCGAGCCATCGCATCCTCTCCTTCGGCGGGCAGCTTCCTGGCACCATCGACATTTCCGGAGGAGACTGGCCGGACGGCATCGAAGCGGCGCTGCAGTTGCCGGCGCCGGAGAGG…
SibHLH51	transcript:KQL13895	Protein	MDGLNQWHAHPDPEDELAYMYQRQEEYAMMQGMQQQYTLPPAMAPPPIAGPSSSRPPHPRHSSTSFRGGFGVPPALPSLPFGEVAVKNDPGQPSSSSHRILSFGGQLPGTIDISGGDWPDGIEAALQLPAPERRSRAHFWNTQKQHVVAERKRREKMQQQFVALATIVPDLTKPTVGRGHAAPARRRAWVAWPLAARCGRIIWSSEEPGAGGRETKASPDRDNPSTIEYVKQLEEKVKTLKGRSARRRMSKPTVFESKYRISTDGSDTSGSSESAFSAGGFSPTVEARIHGDTVLLRIWCKDRKGVLVMLISELEKQGLSIINTSVLPFTDSCLNITITAKASILSPD*
SibHLH52	transcript:KQL13902	CDS	ATGGACGGTTGCGGCAGCTGGCCCGCGTTGCAGGGCGGCGGAATTGGCCATGGCGACGCAGCTAGTGAGCTCAGCTGCGGATCGAAGCTGCAGGACCTGCCGATCAGCTACCAAGTGGAGGAGCAGCTTCAACAGGCAATGATCGCGCTCCTAGTCGCATCAGCTGATAACTTTCTACTGCATGAAATTAATCGCGCTTGCATGCTGCATGAGCACGGACGACACGCCGAGGCGCCGTCGTCGGCGTTCCGCTCGTTCTCCGGGAGTCCCGACGAGGCCTCGTCGCTCATGCCGGGGAGCAGCACCATCTCTCGCCGCCACACGCCGGAGGTCTCCTCCCTGAAGGACATACCGCTCTCCCCAGTCACCTTCGGCGACCACCACCACTATGGCCACAGC…
SibHLH52	transcript:KQL13902	Protein	MDGCGSWPALQGGGIGHGDAASELSCGSKLQDLPISYQVEEQLQQAMIALLVASADNFLLHEINRACMLHEHGRHAEAPSSAFRSFSGSPDEASSLMPGSSTISRRHTPEVSSLKDIPLSPVTFGDHHHYGHSYGNLDDTIQNMEQFRCQESHQEHAQRKNSHCGGAGAFMPYSRHLTTKKQPKPPGSGGQRAIKASMSALARMHMVRLAQWRHCRQMEMAVAPPARSNNCSQLQHVLSERKRREKLNDSFKALTTVLPPSPKKDKASILIRARDYLNTLKSRVSELEERNRMLVELQRHCNNGVDRDFVSGEEIEVNIDRATTEEISQELHLKIVVRSGCNSMDAVVGILECLKEIGDVRITAMDTGNRASEPPP*
SibHLH53	transcript:KQL14089	CDS	ATGCGTGCATGCCCTCAAGAGGCTCCTCGCCTCCTCCGTCATCGATCACCATGCTCAAACGCAAACACAAAGCTACTAGCTCGTCTTCTTCCTCCTCCGTCTCCTTCGCTAGCTGCTATCCCTGCAAAACCATCCTACAAAACATGGCTATCAGTGAATGATAGCTGCTCAGTAGTTCTTCAGCCTGCTGAGGAGCTTGCTTGGTTGCTTAGCTGCTCCCATGCGCACCAAGGGAGTCATCACAGTCACCTGGACAGCTTTGCGCCGCTGGACTGTGCGGCTCCGGAGGATCATCCCGGCGGTGGCGCCGGGATGGTCGACTACATGCTGGGCCAGGCGGCGCCGCCTTCTGCTCAGCCGCCGCAGAGACAGGTGTCCTTCGACAAGCTCAGCTTCTCC…
SibHLH53	transcript:KQL14089	Protein	MRACPQEAPRLLRHRSPCSNANTKLLARLLPPPSPSLAAIPAKPSYKTWLSVNDSCSVVLQPAEELAWLLSCSHAHQGSHHSHLDSFAPLDCAAPEDHPGGGAGMVDYMLGQAAPPSAQPPQRQVSFDKLSFSDVLQFADFGPKLALNQPAASAGALEGVDNGADEDDDDDDGYFFRFQSLPSLPGAAPPRGGAGQHHADREGSKTTADDGGAHEGCGGGVSESTTLVQQADGGGRAEKAGDQGKSGRRKRPRTVKTSEEVESQRMTHIAVERNRRRQMNEYLRILRSLMPGSYVQRGDQASIIGGAIEFIRELEQLIQCLESQKRRRLYGGSGEAPRPVVDAAGAGAPTPAQQHHQPQVPPPPPPPAFFPPSLPFPVASGGGDGGAAKILDLEAGGAD…
SibHLH54	transcript:KQL14541	CDS	ATGGACGACTTCGGCGGCTGGAGTATGCAGTATGCAGCGGAGCCGTGCCTGCCAAGCCGCCCCAGCGACGACGGCCTTCTCAGTGCCTTTCTGGACGGCGGCTTCGACCTCCGTTCTGATCATGGCCACCTCGACCTGCCCTCGTCGTACCCGGTTCAGAGCCTCATGCTGTGCCACGACGCCGAGAGTCTGTCGGACGGCTTAACGGCAGACTTCATGGGCCTGGACACCGCGGACGTGGTCCCGAGCGTCGTCGCCGGCGCTGTGGAAGACAGCCTCCTCGACCCGTTCGTGTACGCCCCGAACGTCGTCACCGTCGCTGAGGAGCCCGCGCAGACCGCGGCGTCGAACACCGCCTTCTCCGGATACAGCAGCTCCACGGGCGGCGGCAACTGGAAC…
SibHLH54	transcript:KQL14541	Protein	MDDFGGWSMQYAAEPCLPSRPSDDGLLSAFLDGGFDLRSDHGHLDLPSSYPVQSLMLCHDAESLSDGLTADFMGLDTADVVPSVVAGAVEDSLLDPFVYAPNVVTVAEEPAQTAASNTAFSGYSSSTGGGNWNISSGESNTCGGGGGGYDTEVASPCAVSRAALLQTTTGVPPSKRKPGKYPAVAAPGTKAVAGRRGEKRAAATSSSSTSITFTGQGRHDHGAAGGPASGGYEPDSEAIAQVKEMIYRAAAMRPVHQLVCGAAEPPSSQAARPRRKNVRISSDPQTVAARLRRGRVSERLRVLQRLVPGGSRMDTASMLDEAASYLKFLKSQLKALERASPSNGSYHIGSFLQSYMGSSLGGGGGTSASTVHAFGKDSAIGGYAKSNRNMQL*
SibHLH55	transcript:KQL14848	CDS	ATGGCAGACGAGTGGTGGAGCTCCGTGCGTGCCGGCGACGGCGCGTCGGCCTGCTCCACGGACCAGGACGCTGCCGAGCCGGGGGCGACGAGTGCCACCTCGACGGATTATTTCCGGTCAGGTTTGCACGTCGATGCCGCGGCCTCGCCACCATCGTCCTTCCTCGCCGATCCACCCCACATGGCGGATTGGACACAAGCCTACGTGGGCGGCGGCAGAGCGGCTGCGGAAGCGACCGCTAGCTTCAACGCGCTCCTCCGACTCCACGGCGACGACGCGGGTCGCCACTTCCTGCTCGATCAACAGCCCGACGTCGTCGACGGCGCGGCGCCCTTGGCACCAGAAGCAGCGGCGTCGCGAAGCGCGTCCCTGTGCGCGGAAAATCAGTACTCCGGCTAC…
SibHLH55	transcript:KQL14848	Protein	MADEWWSSVRAGDGASACSTDQDAAEPGATSATSTDYFRSGLHVDAAASPPSSFLADPPHMADWTQAYVGGGRAAAEATASFNALLRLHGDDAGRHFLLDQQPDVVDGAAPLAPEAAASRSASLCAENQYSGYGDVPAAPMTTTKPFSQQHFVSGFFASSTRNFSDVASEPRPMTTKPLLLQALEQKAFRSHKEHVQDACYSATRRSVPDSPAAAKKLRIATPSPMPTFKVRKEKLGDRITALQQLVSPFGKTDTASVLHEAIEYIRFLHDQVASLSSPYLRCGRPVQVQQLQQQQVSYHAKDGGEAKEDLRSRGLCLVPVASTYAVASETAPEFWHPNFGGTFR*
SibHLH56	transcript:KQL15218	CDS	ATGAGCTGCGGGGGGCAGGCGGGCGGGTGGCTGCTGGACTATGGGCTGGTGGAGGAGGAGATCCAGGGTTCCGAGTTCATGTACATGGTTGACGACCCGGCCGTCTCCAGCGTGATACTGGGGTTCGATGCTCCCAGGAAGGAGGACGGCGTCCAGGACAACCCCGGCGCCAAGAAGAGATCCCGGCCGGAGTCCAGCGCCCCACCCGGCACCAAGGCTTGCCGTGAAAAGCTCCGGAGAGACAGGCTCAACGAAAGGTTCAACGAGCTCTGTGCTATCTTGGAGCCCGGCAAGCCACCAAAGGCTGACAAAGTCGCCATTCTAAGCGACGCTGCCCGTCTCCTGAGCCAGCTGCGCGCCGAGGCCCAGAAGCTCAAGCAATCGAATGAATCGCTTCAG…
SibHLH56	transcript:KQL15218	Protein	MSCGGQAGGWLLDYGLVEEEIQGSEFMYMVDDPAVSSVILGFDAPRKEDGVQDNPGAKKRSRPESSAPPGTKACREKLRRDRLNERFNELCAILEPGKPPKADKVAILSDAARLLSQLRAEAQKLKQSNESLQDSIKSLKAEKSELRDEKTRLKAERERLEQMLKGVSAAAAPAPFVPHPAATGPSFHPAAFVQAGKFVTYPSYAPPPAFWQWIPPTSLDTSKDPAHWPPVA*
SibHLH57	transcript:KQL16722	CDS	ATGGCTGGAGGAGGGTGGCTGCCGCTGGACCTGTCGCTGGCCACCTCGGGGGCGGGGACGTCGGCGTCGGCGGCGGAGCGGCGGACGGGGACGCGCGCGCACCGGCGCACCGTGTCCTCCCTCTTCGCCGAGCTGGGCGCCATGCTCCCCAACGACCTCCCCACCAACCGGCCGGCGAGCCGGGAGGAGATCGTGGATGCGGCGGCGGCGCGGGTGAGGATGCTGGAGGAGGCGGCGGCCGTGCTGGAGACGTACCGCGCGGTGCGGGGGCCGCCGTGCCCGCGCCCGCGGCCCGAGGTGGCCGTCGCCGTCGCCACTGTCTGCTTCTCCGCGCGGCTGCCGGCGCCGACGAGGCCGAGCGCCCTGACGCGCGTGCTGGAGGCGTTCCACCGCCGCGGG…
SibHLH57	transcript:KQL16722	Protein	MAGGGWLPLDLSLATSGAGTSASAAERRTGTRAHRRTVSSLFAELGAMLPNDLPTNRPASREEIVDAAAARVRMLEEAAAVLETYRAVRGPPCPRPRPEVAVAVATVCFSARLPAPTRPSALTRVLEAFHRRGVEVLVATVARHGHGGGAAVVTVTATAAPSEVLELIRADIAAIH*
SibHLH58	transcript:KQL16816	CDS	ATGGAAGCCGAGTGTGCATCCTACTGGTGTTCTGTCGATGCATTCTGTGAGGAGTCGGTGATGATTGCGTCCTTGCAGTCATTGTTATGGAGCAGCAGTGATTTTGATCTGATCCCTGGGCTCTGTTCTTCCAATGTTCCTTACAGTTTGCCTGGCAGCTCTCCCTTTTGTATCAACGATAATGAGAAAAGTACATTAGTGAGCAGTACCCCAAATGAAGTTCTTGACACTCTTGCGTTAGCACATGGGGAAAAGGTAGCAGGCAGCAAGAGGAAAGCTGAGACGGATGAGGAGAAGAACCATGGCGGTGAAGGCCGCACCACTCCCTTGGCACCAAGAGCTCGCAAGCAATCCAAAGCTAACTCGCAAAGCTGCTACGCAAAGATGAGAAGGGAGAGG…
SibHLH58	transcript:KQL16816	Protein	MEAECASYWCSVDAFCEESVMIASLQSLLWSSSDFDLIPGLCSSNVPYSLPGSSPFCINDNEKSTLVSSTPNEVLDTLALAHGEKVAGSKRKAETDEEKNHGGEGRTTPLAPRARKQSKANSQSCYAKMRRERINARLKILQELIPNGKKVDISTMLDEAVQYVKFLHMQIKLLSSDEMWMYAPLAYDSVNIGIPLCSSVQE*
SibHLH59	transcript:KQL16994	CDS	ATGGAGGCTGGAGGGTTGATCACTGAGGTCGGTTGGACTGAGTTCGACTTTCTGTCGCATGGAGAGGAGTCAGAGGTAATGGCCCAGCTGCTAGGTGGCTTCCCCTCCCATGGTGAGGAAGGCCACCAAGATCTGCCTTGGTCCGATCAAGCTTCCAATGCATACAGTGACAACATTGGAAGTAGTCTTGCTGTCCAACCTGCATATGAGGGCTACTATTTGAGCAACTCCAATGAAGCCCTCGGGATCAGCTCCTGCATTGCACCTGATGACCTGGGCTCGGTCCAGGAGTACGGTGCAACTGAGTTTGTCAACATGTTCTCAAACCATTCCCCTAATTTTTATGGGAATGGTGACCGGAGCTGCGAGGATCTGGATGTTCCAAACATGAGTATGCTC…
SibHLH59	transcript:KQL16994	Protein	MEAGGLITEVGWTEFDFLSHGEESEVMAQLLGGFPSHGEEGHQDLPWSDQASNAYSDNIGSSLAVQPAYEGYYLSNSNEALGISSCIAPDDLGSVQEYGATEFVNMFSNHSPNFYGNGDRSCEDLDVPNMSMLDSVSATNKRKHLAEELDGQTRGRKCARKVQTKRTKRAKQSRDEDASRSPTSCCTSDSDSNASLESLDADALPKGKARAGRGATTEPQSIYARKRRERINERLKILQNLVPNGTKVDISTMLEEAVHYVKFLQLQIRLLSSDDMWMYAPIAYNGMNIGIDLSMDR*
SibHLH60	transcript:KQL17066	CDS	TCTTGGCGCTACCGGCGGCCTGACGACGCCGGCGAGGCTGCCGCCGCCGCCGGCGACACCAGCAGCAGTTTCGACGACATGACCGCGGACTTCTCCACGGATGATCTCATGGAGCTAGCGTGGGAACAAGGAGGCGGAGGAGCCGGTGCACCGGGGTCGACGGCGACGATGCATGCAGCAGGCCGGGTGCGGTTCGACCCGCCGTCGGAGGACGAGATGGCGGCGTGGCTCCGCGCGATTGTCAAGGGCGAGGAGCTTGCCTTCGACGACGGAGATGATGGCCGGGATGTGCCGGTGAAGGGGTCGATCGACGCGTCGACGAAGACGATGGACAAGAAAGAAAAGCAGCAGCTTCCCATGGCGGAGGAAGGGATGGGCACCAAGCAGCAGGAGACGAGA…
SibHLH60	transcript:KQL17066	Protein	SWRYRRPDDAGEAAAAAGDTSSSFDDMTADFSTDDLMELAWEQGGGGAGAPGSTATMHAAGRVRFDPPSEDEMAAWLRAIVKGEELAFDDGDDGRDVPVKGSIDASTKTMDKKEKQQLPMAEEGMGTKQQETRNTLGGGGSPKRSHSHGEARRLTGKASVLRTLQQLVPGCDKCNQASTLDQTIQYMKSLQHQVQAMSVSPARPAAAYPVVQPQHAPRGAAVAVPMMPAAPVVLAAAPTMVPFRAMIQLPHYPAAAMAAMMPAASAPPLIQRPQRRRRRLR*
SibHLH61	transcript:KQL17067	CDS	ATGGAGATGATGATGAACAACAGCCAAGGTTCAGATCCAGCGTACTACTATTCCGTCGATCCGGGCCACAACAGCGGCTGTGGCAACGGCGGCGGGGTTGCTGAGGGCTTCCTCGACATGTTCGGTGATCACCACTCCTCTGGTGATCTCTTTGATCTGGTGTGGCAAGGAGGGCCCGGAGCCAGCAGCGGCATGGAGTTGCAGCCCAGCCACCTCCCATCGTCGCCGCCGCCGGCGGTCGTGCTGCCGCCATCGGAGGACGAGATGGCGTCGTGGCTGTACCCGATTGTCCAAGGCGACGAGCTTGTCTTCACTGCTGGCCAGGACGACCACCCCGGCGACTTCGCCGGCCACGTGGCATCGGTGGATGATCAGCATGCGGCGCCGGTCAAGGAGGTG…
SibHLH61	transcript:KQL17067	Protein	MEMMMNNSQGSDPAYYYSVDPGHNSGCGNGGGVAEGFLDMFGDHHSSGDLFDLVWQGGPGASSGMELQPSHLPSSPPPAVVLPPSEDEMASWLYPIVQGDELVFTAGQDDHPGDFAGHVASVDDQHAAPVKEVADHKKAAGGARTKSHHAEAHNLTEKRRRCKISEKFKTLQQLVPGCDK
SibHLH62	transcript:KQL17068	CDS	AGACGAAGGTGCAAGATAAACGAGAAATTCAAGACCCTGCAACAGCTCGTACCAGGGTGCGACAAGAGTAACCAGGTCTCAACTCTGGACCAGACCATCCAGTACATCAAGTCACTGCAGCAACAGATCCAGGCGATGTCGTCTGGGTGCGGCGTGAAGCCAACAGCAGTTTACCCCGTCGTGGCGGCGCCGCCGGCTGCCGCCGCTTCCGGGCTGATCACACCAGCAGCAGCCGCCGCTGCTCCGGGGGTCCTGGTGAGAGGGCACGCCCAAGTTCTCCTTGCACCGCCTCCGGCGATGGTCCCGTTCGGAGCTTTGCTTCCACTGGTGCACCATCACCAGTATCCGGCAGCAATGGCGTCAGCTCCCATGCTGTATCCGGCAGCGGCTGCTGCTGCT…
SibHLH62	transcript:KQL17068	Protein	RRRCKINEKFKTLQQLVPGCDKSNQVSTLDQTIQYIKSLQQQIQAMSSGCGVKPTAVYPVVAAPPAAAASGLITPAAAAAAPGVLVRGHAQVLLAPPPAMVPFGALLPLVHHHQYPAAMASAPMLYPAAAAAAPN
SibHLH63	transcript:KQL17069	CDS	ATGAACTACCCAGGCCATGATGCTGCGGCAGATCCATGGTGCTTCGCCGCTGGCGACTACACCAGCAGCAGCTTCGCCGACATGGTCCCCGGCTACTCCACCGATGATCCCTTCGAGCTGGTGTGGGGACAGGGAGGAGGAGCCGGCGCGCCGGGGTCGACGACGACGATGCAGCCGGCGGCCGAATCCTGCCGCCTCTGGTCGCCGCCGCCTGAGGTGCCGTTCGACCCGCCGTCGGAGGACGAGATGGCGGCGTGGCTCTGCGCGATTGTCAAAGGAGAGGAGCTTGTTGCCTTCAACGCCGCTGGCCGGGATGTGCCGCCGGTACCGAAGAGGTCGAGCGGCTCGTCGACAACGACGACGTCGGGCACGAAAGAAAAGCTTCCCAAGACGGAAGTG…
SibHLH63	transcript:KQL17069	Protein	MNYPGHDAAADPWCFAAGDYTSSSFADMVPGYSTDDPFELVWGQGGGAGAPGSTTTMQPAAESCRLWSPPPEVPFDPPSEDEMAAWLCAIVKGEELVAFNAAGRDVPPVPKRSSGSSTTTTSGTKEKLPKTEVMGTKQEIRKPPAVRESSRSHHGEAHKLTEKRRRHKINERLRTLQQLVPGCDKSNQASTLDQTIQYMKSLQHHVQEMSGVGPARPAAVPVVPPQYAPPMAPVAVPTMMPAAPMVLAPVPTTMVPFGAMVQLPHYPAAVVPVMMPAAAAHLYPAAAPVRAAVAPGSAESSVTRRHGSSRSKGKCGSSLRKKH*
SibHLH64	transcript:KQL17070	CDS	ATGCTACCGGTGGCGGATGTCTGGCCGCCGCTGCCGGCGGATGTGCGGTTCGACCCGCCGTCGGAGGACGAGATGGCGGCGTGGCTCCGCGCGATTGTCGAGGGCGAGGACGACCTCGCCATCAACGACGGTGATGGCGGGCGCCAACAGACAGCTGGTGCTCGGGATGTGCCCGAGAAAGAGAGGCCGAGCGACACGTCGTCGACGACGACGGCGGACAAGAAAGAAAAGCTTCCAATGGCGGAAGGGATGGGCAGCACCAAGCAGGAGATGAGAAAACCACCAGCAGGAGGAGGATCTTCAAGGAGGTCTCACCATGGAGAAGCACACAACCTGACAGAGAAGAGACGAAGGCACAAGATAAACGAGGGGTTCAGGACCCTGCAGCAGCTCGTCCCA…
SibHLH64	transcript:KQL17070	Protein	MLPVADVWPPLPADVRFDPPSEDEMAAWLRAIVEGEDDLAINDGDGGRQQTAGARDVPEKERPSDTSSTTTADKKEKLPMAEGMGSTKQEMRKPPAGGGSSRRSHHGEAHNLTEKRRRHKINEGFRTLQQLVPGCDDKSNQAATLDQTIQYMRSLQQHVKAMSYDGPARSAAAVYPVVQPQYVPPVAPAAVPMPAAPMMVLVPAPAATMVVPFGDMVQLLPHYPAAAMMMPAAAAPQYPAAAASHRQGSSSSKGKGGSRSLRQKH*
SibHLH65	transcript:KQL17171	CDS	ATGAACCAGTACGGCCCTGATTGGAGCAGCAGCATGGGAGACGCCTTCGCGGAATTGAACGGCGACGACGACGGGCTCATCGAGCTGATGTGGTGCAACGGCCACGTGGTCATGCAGAGCCAGGCGCCGCGGAAGCCGCCGAGGCCAGAGAAGGCTCCGGCGGCGGCGGTGCAGGACGACGAGGCGGCGGCGTGGTTCCAGTACCCGGTGGCGGCGGAGGACCCGCTCGAGAGGGACCTCTTCACGGAGCTCTTCGGGGAGGCGCAGGCGGCCGACGACGCCGGCAGCGGCAGGGCGTGCAAGGAGGAGGCGGAGTGCGCGGGCGACGCCGCGCCCCAGAGCAGCGGGCTGATGCCGCCGCCGAGGCCGCGGGAGAAGGCGTGCTTCGGAGACCTCGGC…
SibHLH65	transcript:KQL17171	Protein	MNQYGPDWSSSMGDAFAELNGDDDGLIELMWCNGHVVMQSQAPRKPPRPEKAPAAAVQDDEAAAWFQYPVAAEDPLERDLFTELFGEAQAADDAGSGRACKEEAECAGDAAPQSSGLMPPPRPREKACFGDLGDVEDGTAATATATEAGESSMLTIGSSFCGSNHVQTPRARAPFDGAPPPGGAGKAGGKARDAATVTSSSMRPTSCTTKAGQPSASANRSGKRKQSDSTDAEDAEFESADVTCEPAQKLTTAKRRRAAEVHNLSERRRRDRINEKMKALQELIPHCNKTDKASMLDEAIEYLKSLQLQLQMMWMGGGMAAAAAAPVMFPAGVHQYMQRMVAPPHVASMPRMTFMAPPAVQSPPVADPYARYLAVDHLQPPPSTMHYLQGMGFYQQQQQ…
SibHLH66	transcript:KQL17382	CDS	ATGCTAGCTAGCTCCAAGAAGATAGCTGCAGATCGAGAGGCATCACCAGCTTTTTCTCTCTTCCATCTGCAGTCATCAGGGACAGGAATTATGGATCGACATATGGAAGATTCGAGCACGTTCCTCCAGTGGGCAATGAACCAGCTGCACCATCAGCAGCCCTCCGCCGCCGCCGCAGCTTCTGCATACCAGGACGGAGCTGGTGCCGGCGGCAGCGGCGCCGCCGGAAACAGTGAAGCTGTCTTCCCGTCGCTCCAGGCGCTCCGCAGCGGAGCCCCCCAGACCCAACCCCAGCCCGTGGCCGCCAGCGTCCGAGTCCGCGACCTGACGGTGCAGGTGGACCACCGGACCAACAGCTCCAGCTCCGGCGACAGCCCGGGCGGAGGCGCTGCCATGGAC…
SibHLH66	transcript:KQL17382	Protein	MLASSKKIAADREASPAFSLFHLQSSGTGIMDRHMEDSSTFLQWAMNQLHHQQPSAAAAASAYQDGAGAGGSGAAGNSEAVFPSLQALRSGAPQTQPQPVAASVRVRDLTVQVDHRTNSSSSGDSPGGGAAMDHDATTGWSPHTARSRTTGLGGGSNSRPMSWNFSAAAAQPAACESGGGAALPDAAVAARAVQLPSAGRRGGGSAAPAAAAAAAPSSSPGPVQDHIIAERRRREKINQRFIELSTVIPELKKMDKATILGDAVKYVRKLQEKVKTLEEDGAHSAGGSSSMVQSAVLVKKPCHLQPEDEAIMASGGGGDGGQLPEIEARLSEKSVLVRIHCRNARGLLVRVISEVEKMHLSITHTNVMPFPASTAIITITAKVEEGFIATVDEIVRSIN…
SibHLH67	transcript:KQL08995	CDS	ATGGGAGGGGGAGATCACCCGTGCATGGCTGCCACGGCGGCCGCTTCTGCCGGGTATGGAGGCGGCAGCGTGGAGGCTGCGCTGAGGCCTCTTGTTGGTGCAGACGCCTGGGACTACTGCATCTACTGGAGGCTGTCTCTTGATGAGAGGTTCTTGGAGATGACCGGGTTGTGCTGCAGCAGTGAGTTCGAGGCCCAGGTTTCTGCACATGGCGAGCTGCCTTCGTCTATCCCACTGGATTCCTCATCTGCAGGGATGCACGCCGAGGCAATCATGTCCAACCAGCCGATTTGGCAGACCAGCAGCTGCGTGCCAGAGCTCCCAACAAGTTATTCCACTGAGCTCGGATCCGCCGGACCGAGGACGCGGTTGCTGGTGCCGATCGCCGGCGGCCTCGTC…
SibHLH67	transcript:KQL08995	Protein	MGGGDHPCMAATAAASAGYGGGSVEAALRPLVGADAWDYCIYWRLSLDERFLEMTGLCCSSEFEAQVSAHGELPSSIPLDSSSAGMHAEAIMSNQPIWQTSSCVPELPTSYSTELGSAGPRTRLLVPIAGGLVELFAARYMAEDEQMAKLVMAQCGVPARATEGEGDEGGAAVHTWPEAPGFAWDGADPQRMYGAVPPSLSLFDAAGDPFLAAPPPGVVDDAAAAGWQYAAAAGSEPSVVAAQQEQHGAARTGGADSGSEGSDLLGDPEGDGDAQGRGGGKGDGKRQHCKNLVAERKRRQKLNNALYKLRSLVPKITKMDRASILGDAIDYIVGLQNQVKALQDELEDPADGAPDVLLDHPPPASLVGLENDDSPRASLQQPPASKRARVPAAAPTEED…
SibHLH68	transcript:KQL09002	CDS	ATGATACACCTGACACTCTCTTTAATAATGTGCGTGCGTGCGCAGATGGTGGAGGACGAGCAGATGGCAGAGCTGGTCAGGGAGCAGTGCGGGGTGCCGACGCGGGCGACAGAGGGCGAGGGGGACGAGGGCGGCGCCGCCGTGCACATCTGGCCGGAGGCGCCGGGCTTCGCGTGGGACGGCGCCGACCCGCAGCGTATGTACGGGGCGGTGCCGCCGTCGCTCAGCCAGTTCGACGCTGCGGGGGACCCGTTCTTGGCGGCGCCACCGCCCGGGGTGGTCGACGACGCGGCGGCGGCGGGGTGGCAGTACGCCACGGCGGCCGGGAGCGAGCCTTCGGTGGTGGCGGCGCAGCAGGAGCAGCACGGCATGGCGCGCGCTGGAGGCACGGACTCGGGG…
SibHLH68	transcript:KQL09002	Protein	MIHLTLSLIMCVRAQMVEDEQMAELVREQCGVPTRATEGEGDEGGAAVHIWPEAPGFAWDGADPQRMYGAVPPSLSQFDAAGDPFLAAPPPGVVDDAAAAGWQYATAAGSEPSVVAAQQEQHGMARAGGTDSGSEGSDLQGDPEDDGDGDAQGRGGGDGGKGGSKRQQCKNLEAERKRRKKLNDALYKLRSLVPNITKMDRASILGDAIDYIVGLQNQVKALQDDLEDPADGAPDVLLDHLPPASLVGLENDDSPRASLQQPPASKRARAAAAAPAEEEKGHDMEPQVEVQQVEANGFFLQVLCEHKPGRFVRLMDAVNALGLDITNVNVTSYKTLVLNVLRVVRRDNEVTVQADRVRDSLLEVTRESYGVWSAPAPVVGSSGSIDVKLDCVDVKLDGG…
SibHLH69	transcript:KQL09388	CDS	ATGGACTATTCTGCTGGTTCCTACTTCTCAACATGGCCTGTCAATTCTGCCTCTGAGGGCTACAGTTTGGCTGATGGTTCAGTGGAATCATTTGGAGGAGAAGGAAGCATGACACCTTCAAGCTATTTCATGACAGCTAGATCAGATCACAATTTAAAATTCAGTGGGCATGAACAGGATTCCGCTATGCTTACAAATGAACGATTGACCTATACGGGTGCTGGACATGCTGATCTGTTACCTGGTGAGCTTCTATCTAGGGATAAGCTTCCTGAAAATCTTCTGGAGCTGCAACGACTGGAGAACAATGGCAATCTGCAGAGTAATTTAGTGAACCCAGGGGTACTAAAGCGCACTTCAACACCGGGAGGGTTTCATCAGCAACTGAATACAAGCCTT…
SibHLH69	transcript:KQL09388	Protein	MDYSAGSYFSTWPVNSASEGYSLADGSVESFGGEGSMTPSSYFMTARSDHNLKFSGHEQDSAMLTNERLTYTGAGHADLLPGELLSRDKLPENLLELQRLENNGNLQSNLVNPGVLKRTSTPGGFHQQLNTSLSEMPHALSSSIDSNSSEVSAFLADINAVSSASTLCPTFQNHPSFMEPMNLEAFSFQGAQSDAILNKTSHPNGNISVFDNGALASPQDSKEFISCRLPSFANVQETSLVASGFKIHKQEQNPMCNVPIPTFTARNQMTVTTTQGAQIPQKMPSWVNENKSECPVSRPPDVQNQANSAANGVGVKPRVRARRGQATDPHSIAERLRREKISDRMKNLQDLVPNSNKADKASMLDEIIDYVKFLQLQVKVLSMSRLGAPGAVLPLLAES…
SibHLH70	transcript:KQL09907	CDS	ATGGCGGCGCTGCTCGAAGCTGTGGTGTTCCCGCCAGATCACCCCCGCGTCCCGTGCTGCAGGTCGTGCGGCTCGAGCTGCGTCCTCGGTGGCTATGGCGTCGCCTCGGCCGGAGAGTTCGAGGGAATCATCGAGAAGGGCGTGGTGGTGGTGCAGGAAAACGGAGAGCTCCTGGTGCCGCCGCCGGCGCATGGCAGCGCCTGCTGTGCCTGGGCCGGCGGCGCGGCGACCAGCAGCTGGGCCGGCCCCGTGCCGTCGACGACGCTGGCGACGTCGTCCGCGCGGTGGCCAGCGCATCATCATCAGCCCGCGGTCACCAGGAAGCCGCGGCGGCGGAGAGGGACGGCGGCGAGGAGGAGCGCGTCGGAGGCCGAGAGCCTGAGGCGGAACCACATCGCT…
SibHLH70	transcript:KQL09907	Protein	MAALLEAVVFPPDHPRVPCCRSCGSSCVLGGYGVASAGEFEGIIEKGVVVVQENGELLVPPPAHGSACCAWAGGAATSSWAGPVPSTTLATSSARWPAHHHQPAVTRKPRRRRGTAARRSASEAESLRRNHIAVERSRRRQVNEYLAALRALMPTSYARRGDQASIVGGAIDFVKELEHHLQSLQAQRHPAAAAAGHGSERFPGFFTLPQYSTAEAANDVDDGASSSGGERRPATRTGVADVEVAVSDGGHTTVKVLAPRRRRRMLLGLLLGMQRRGLTALHLNATTTADQMALYTFSLKMGDEWQLSSAGDVAAAVHDIVAGMDTAEERAV*
SibHLH71	transcript:KQL10001	CDS	ATGTCGAGCAGGAGGTCCCGCGCGTCGGTCTCGGAGGAGGAGATCAACGAGCTCATCTCGAGGCTCCAGACGCTGCTCCCCAGCGCGCGCCGCCGTGGCGGCAGCCAGGCGTCGACGACGAAGCTGCTCAAGGAGACGTGCAGCTACATCAAGAGCCTGCACCGGGAGGTGGACGACCTGAGCGACCGCCTGTCCGACCTCATGGCCACCATGGACCACAACAGCCCAGGCGCCGAGATCATCCGCAGCCTCCTCCGCTAG
SibHLH71	transcript:KQL10001	Protein	MSSRRSRASVSEEEINELISRLQTLLPSARRRGGSQASTTKLLKETCSYIKSLHREVDDLSDRLSDLMATMDHNSPGAEIIRSLLR*
SibHLH72	transcript:KQL10825	CDS	ATGGCGGAGGCACTGTGCGATCAGCTCTTCTCCGACGTCGACGGCGAGTTGATGCACCATCCCTCCGACGCCGACGACCTCTTCGGCATCCTCGAGGCGTGGGAGGACTGCGTCACTGGCGGTGGTAGTACTCCACGCGGCGCTGAAGTGTCGCGGACCGCTAATGCCACAACGCCCAAGCCACCGTCGGCAGTGGGAAGCATCCGGCGGCTCCATGACCGGGACCAGGGAGACGCTACGGTGCCAGCGCCGAAGAGGCAGAGGTGCTCGCCAGCGGTGTCGTCAGAAGCAGCGGCGGCTACGAGTGAGGATGGCGCGGCAAATAATAAGACTTCACACATCACGGTGGAGCGCAACCGGAGGAAGCAGATGAACGAGCACCTCGCCGTGCTGCGCTCC…
SibHLH72	transcript:KQL10825	Protein	MAEALCDQLFSDVDGELMHHPSDADDLFGILEAWEDCVTGGGSTPRGAEVSRTANATTPKPPSAVGSIRRLHDRDQGDATVPAPKRQRCSPAVSSEAAAATSEDGAANNKTSHITVERNRRKQMNEHLAVLRSLMPCFYVKRGDQASIIGGVVDYIKELQQVLQSLEAKKQRKAYTEQVLSPRPPPPSCSPRPPLSPRPPLPPLKSTPPISPRPSVLISPRTPPTPGSPYKLRRQPPPPLPLPLSPPGSAYASPARTPTREPSPAPSYLPSLDTIAAELCAYAARGTNKQQQAPVALPAAAGGGGLLPDVKVEFAGANLVVKTVSHRAPGQAVKIIAALEGRSLDILDAKISTVDDTAVNSFTIKIGIECELSAEELVQEIQQAFS*
SibHLH73	transcript:KQL11421	CDS	ATGCGACACCGCTTGCCACTGCCACCGGAGCTCCCCGCCGCCGGGGGCGAGATCCAGGCAGCGCTGATTCCCGCCGCCGCGCCGGCCACAGGGCCCGCCGTCTCCGCTTCATCCGCCGCCGGCAGAGGAGGAGGCGGGGGCTCCTTCACGGCGCTGCTGGGGCTCCCCACCTCCCAGGCCATGGAGCTGCTCCTCCCCCGCGCGGCGGCGGCGCCGCCCGCTCCCGCTCCCGCACCCGCGCCCGCGCCCACCTTCCCTTCCGACCCGCACCTCGTGGACCGCGCCGCGCGCTTCTCCGCGTTCGCGTCCCCGTCCCCGTCCTCCCCGTCCCCAACCCCGCCTCCGCCCCCGCCCCCGGCCCCTCCCGCCGCCGCCGCCGCCGCTAACGCCGGCAAGCGC…
SibHLH73	transcript:KQL11421	Protein	MRHRLPLPPELPAAGGEIQAALIPAAAPATGPAVSASSAAGRGGGGGSFTALLGLPTSQAMELLLPRAAAAPPAPAPAPAPAPTFPSDPHLVDRAARFSAFASPSPSSPSPTPPPPPPPAPPAAAAAANAGKRKADQPADRASKGKSAKKGKTAEEKPAGGDGEDEKPAYVHVRARRGQATDSHSLAERARREKINARMELLKELVPGCSKVSGTALVLDEIINHVQSLQRQVEYLSMRLAAVNPRVDFGGLDSFLTTECGRIAGLNCKNGIDLEQVTWPEMGVHGARHLMQLQQQFWHGDLAHPHQAPSQWEKRGDGHPPVFSSSSPSLFGYDLTSSGAQQPPASKLKTEL*
SibHLH74	transcript:KQL11666	CDS	ATGGCTCCCCGCACGCTGAGCTCAGATGAGAGGGACACCCGCGTCGCTCTGTTCATGGACGCCATCTTCGCGCTCGCCGCGGGTCCCCGGGCGCGCGTCCTGGAGCGCGCGGCGACCCGAATCCCAGGCTGCCTCTACATCTTCCTCTGGGCGCCGGTGATCGCCGGCCACCTCCCTCCCAGCTGCGTGCCGGGGTGGGCGTACAAGGACGGCCGCCCGTACATGGAGCTGCCGGAGCCGGACCTCACGGCGTCGGCGTCGCTGCAGGTGCAGCAGCAGTTCTACCATGAAGCCGGCACGAAGACGGCGGTCTTCATGAGCTGCGACCACGGCGAGATCGAGGTCGGGCTGTCGAGCGCCCCGGCGCCGCCGGCGGTGGCGAACCACGTGCAGGAATCG…
SibHLH74	transcript:KQL11666	Protein	MAPRTLSSDERDTRVALFMDAIFALAAGPRARVLERAATRIPGCLYIFLWAPVIAGHLPPSCVPGWAYKDGRPYMELPEPDLTASASLQVQQQFYHEAGTKTAVFMSCDHGEIEVGLSSAPAPPAVANHVQESLLEEFMQLTPAVPSSSSSSLPSLSIGSPEYSSLIRSMATTAAAEPSSQERQPLPLHPAVQLPGLLLPVYGHAPFLAPEDEDAAIAEAMLAVISCSAPQPPAPTDVPPSPPWLARHRAQRWSPRRRAPGAFRAYCSALSPRARPRPGAPGQRMAKTAIALMLSVHMAMRDRELAAARRQEDAAAGQPPAPQQQQHTSSQLHHMISERRRRERLNESFQTLRALLPPGSKKDKATVLANTTEYMHKLIADVADLEKKNRHLEAQIGLP…
SibHLH75	transcript:KQL12269	CDS	ATGGAGCTGGACGAGCAGGCCTTCTTGGAGGAGATCCTCTCCCTGCGGAGGGACGCCTGGGACTGCAATGCCATGAGCGACTTCTTCTCCCCGGCGGCCGCCTGCACCGCCGCCATGGACTGCTCCTTCCAGGACCGCCACCAGCCGCCGCCCACCGTCAGCGTCCTCCCCACCTTCACGGCCTCCTACGACCAGCCGCAGCCGCAGCCGCATCCGCATCCGGCGGCGCCTGGGTTCGACTGCCTCAGCGAGGTCTACGGCGCCGCCGCCGCGTTCGGGGGCAATAATGCCGCCGACTACGGCGCCGAGATGGGGTTTCTTGACGTCATCGAGCCCAAGGCGGCGCTGGCGGAGGGCGGCCTCGGGGTCTGCAAGGTGGAGCCCGGCCTCGCGGAGGGC…
SibHLH75	transcript:KQL12269	Protein	MELDEQAFLEEILSLRRDAWDCNAMSDFFSPAAACTAAMDCSFQDRHQPPPTVSVLPTFTASYDQPQPQPHPHPAAPGFDCLSEVYGAAAAFGGNNAADYGAEMGFLDVIEPKAALAEGGLGVCKVEPGLAEGGGAFGAGAAPPAPPASKKKRVEGMPSKNLMAERRRRKRLNDRLSMLRSVVPKISKMDRTSILGDTIDYMKELLERIKLLQEEIDEQQQETPGVLSVFRELNPNEMVARNTPKFDVERKEGGETRVEIYCAAKPGLLLSTVSTLENLGLDIQQCVVSCFNDFGMHASCSEMQRERISADAIKQELFKNAGYGGGCL*
SibHLH76	transcript:KQL03209	CDS	ATGGTCATGAAGATGGAGATCGAGGACGACGGTGCCGTTGGAGGAACTGGCACATGGACAGAGGAGGACCGTGCTCTCGGCGCTGCTGTCCTCGGAACAGATGCCTTTGCATATCTAACAAAAGGGGGTGGTGCCATATCTGAGGGTCTTGTTGCGACATCTTTGCCAGATGACTTGCAAAACAAACTCCAAGAGCTTGTTGACTCAGAGGGCCCTGGAACTGGTTGGAATTATGCCATCTTCTGGCAGCTCTCACGCACAAAATCTGGTGATCTCGTCCTTGGATGGGGGGATGGCTCCTGCCGTGAGCCTCGGGATGGAGAGGTGGGAGCTGCTGGTTCTGCAGGCAGTGATGATACCAAGCAGCGGATGCGCAAGCGTGTGCTGCAGAGGTTGCAT…
SibHLH76	transcript:KQL03209	Protein	MVMKMEIEDDGAVGGTGTWTEEDRALGAAVLGTDAFAYLTKGGGAISEGLVATSLPDDLQNKLQELVDSEGPGTGWNYAIFWQLSRTKSGDLVLGWGDGSCREPRDGEVGAAGSAGSDDTKQRMRKRVLQRLHIAFGVADEEDYAPGIDQVTDTEMFFLASMYFAFPRRAGGPGQAFAAGIPLWIPNTERKVFPANYCYRGFLANAAGFRTIVLVPFESGVLELGSMQHIAESSDTIQNIRSVFAGASTNKAAVQRHEGNDPTPPERSPGLAKIFGKDLNLGRPSAVPAIGGVSKVDERSWEQRSAAAGTSLLPNVQKGLQNFTWSQARGLNSHQQKFGNGVLIVSNEAAHRNNGAADSPSPSQFQLQKAPQLQKLQLQKLPHIQKTPQLVTQQPLQPQ…
SibHLH77	transcript:KQL03259	CDS	ATGATGGGTGGAGGAGAGTTCAAGAGCTCTTTGCTGCAGCAGATGATGTGGAGTGGTGGTACAGACAGCAAGAATATGATGAGTAGTTTGATGCCTTGTGCCGAGGAGCAAGAGGCCTCCAACAACAAGATGCCACCCTTATCTTCTCCTTCCATGCTCCTCCCCCAGCACCTCCTTCAAATCTCTTCTGGTCTGGCTCCTGAGGTGAACAGCGCTGCGACTTCTCTTGCAAGCAGTGATCTGCATGATGGGCGGGAGAGCAACATGCCAGAGTCATGGAGCCAGCTGCTTCTTGGGGGATTAGTTGGAGATCATGAGAGATACAGCGCCGCCACAGCTCTACTGTCAAAAGGATTAGAGGAGGGACCTATGCCTAATCAGGGTGCTGCAGCAGCTTAC…
SibHLH77	transcript:KQL03259	Protein	MMGGGEFKSSLLQQMMWSGGTDSKNMMSSLMPCAEEQEASNNKMPPLSSPSMLLPQHLLQISSGLAPEVNSAATSLASSDLHDGRESNMPESWSQLLLGGLVGDHERYSAATALLSKGLEEGPMPNQGAAAAYNFYGHGGGGGEEIQTSGTNKSQVASSPRSCITASLGSNMLDFSNSTVQAPEVKNHHSDNSSEGNSTASGSAPKKARVQTSSSAQSTLKVRKERLGDRITALHQIVSPFGKTDTASVLQETIGYIRFLLSQIEALSFPYLGHGNGSSSMQQHTVASLLNHSTSIGTVEAQGPTEQDEGDVGDEESKKDLRSRGLCLVPVSCTSHLAGDDSGASDFWAVAAAPPPPPPPLGSIIWR*
SibHLH78	transcript:KQL03523	CDS	ATGTATCACCCTCAGTGCGAGCTCCTGATGGCGCACGAGACCCGGGACCTGGATGCCGGCCAGCCGCACCTCACCGCCTCCGCCGGCGTCGCGACCATCCCATCGGAGCTCAGCTTCCACCTGCTCCACTCCCTCGACGCCGCGGCGGCAGTCGCGCCGCAGCCCACCATCGACTACTTCTTCGGCGGCGCCGCGGACCCTCACCAGCCGGCGGTGCAGTACGAGCCGCTGGCCGCCGGCCACCAGCACACCATGAACATGCTGCGCGACTACTGCAACGGCCACTACACCGCCGCCGCCGAGCCGTTCCTCCGCGGGGCAAGGACCGGTGCCCTCGTCTTCGGCGCCACCGACGACGAGTCGGCTGCCTACATGCCCATGCCCTTCGAGAGCTCCCCG…
SibHLH78	transcript:KQL03523	Protein	MYHPQCELLMAHETRDLDAGQPHLTASAGVATIPSELSFHLLHSLDAAAAVAPQPTIDYFFGGAADPHQPAVQYEPLAAGHQHTMNMLRDYCNGHYTAAAEPFLRGARTGALVFGATDDESAAYMPMPFESSPPPRATSGRKRSRALLGGGFHGGPAGGVEKKEKQRRQRLTEKYNALMLLIPNRTKDDRATVISDAIEYIQELGRTVEELTLLVEKKRRRMELQGDVVDAAPAVAVAAAAAGEAESSEGEVAPPPPAVQRQPIRSTYIQRRSKDTSVDVRIVEEDVNIKLTKRRRDGCLAAASRALDDLRLELVHLSGGKIGDCHIYMFNTKIHPSSPVFASAVASRLMEVVDDY*
SibHLH79	transcript:KQL03580	CDS	ATGTCCGACGGCAACGAGTTCGCCGAGCTGCTATGGGAGAACGGGCAGGCAGTGGTGCACGGCCGGAGGAAGCAGACGCAGACTTCGTTCCCGCCCTTCACCTGCGCTGCTGCCAGCAGCAGCCGGGCTCAAGAGAAGCAGCCGGGAAGCGACCCCGTGGCGCTGTTCAAGACGGGAGGTGTCTTCGGCGCCGGTGGATTGGTAACATCGGTTCACGACTTCTCTTCCGGCCTAGACGCCACCCGTGACAACGGTGATCTTGATGATACCGTGCCCTGGATCCACTACCCCATCATCGAGGAAGACAGCGCCGCCGCACCTGCCCTTGCAGAGAGCTACAGTCCAGATTTCTTCTCGGAGCTCCATGCAGCGGCAGCGGCGGCAGCAGCGACCAACCCC…
SibHLH79	transcript:KQL03580	Protein	MSDGNEFAELLWENGQAVVHGRRKQTQTSFPPFTCAAASSSRAQEKQPGSDPVALFKTGGVFGAGGLVTSVHDFSSGLDATRDNGDLDDTVPWIHYPIIEEDSAAAPALAESYSPDFFSELHAAAAAAAATNPSSLPPPIQHTTNNRSTPIATTSREPEPSKESHRMPVPGPATRPEPPQAEFAATKQTRLGGGAEGLMNFSLFSRPAAMARASLQSAQRPPQTGTDKASNVTTSTRVESTVLQSSIGPRTTPVFTDQRTAWSQPKEVRFSCTAAPTAGNLQQEMPRDRLGSMTLQKQVKTRKEPEAAVATSSVCSGNGAGIGNDESWRQHKRKSQAECSASQDDDLEDESGGARRSGSRGTKRSRTAEVHNLSERRRRDRINEKMRALQELIPNCNKI…
SibHLH80	transcript:KQL04026	CDS	ATGATGGCATCTTCGTCCTCCTCCTCCAACCTTAGCGATCATCTCGTGCAAGATGACCTCCCATGGCCTTCTTCTTCCTCCCTGCCATTTGCTCCAACTCCTCACAGCGCCGTTATTGGAGGCAGCCATCAATGGAGCCAGCAACCTCCAATGCTGAACTGTGGTGATCACCATCACTCCGATGAGCTTGAGGTGCTCCTCTCAGCACAAGGCCACAACCACAGCCATCACGCTGCTTCTCCATTGGCACCTCACCAGCTCAGCTCGCTGCTAATGATGCAAGACCTAGGGTTCCAATGGAGCAACTGCAGCTTTGCGGACGCCGTCTCCGTGCCCACGAACGGCCAGCAAGATGGCCACAGCAAGATCAAGGAGGAGCAGCCATTCAACCCAAGGTCA…
SibHLH80	transcript:KQL04026	Protein	MMASSSSSSNLSDHLVQDDLPWPSSSSLPFAPTPHSAVIGGSHQWSQQPPMLNCGDHHHSDELEVLLSAQGHNHSHHAASPLAPHQLSSLLMMQDLGFQWSNCSFADAVSVPTNGQQDGHSKIKEEQPFNPRSSSCAGAAMAYHDIVLDGGGGGGGLPAMAAAGLDGAVLPSVNISRPPQQLMKAWPAAPPPLPGDAFEILASSRLCKTLLLSQASSVLLHNGMPLLRSEHVPHGPPPAHPQGPSGDNYRQMVGAALVNEAAGGNRHWSAEHDAACQKAARPVPSSQAPSSLKKPRVESRASTIVPSFKVRKEKLGDRIAALQQLVSPFGKTDTASVLMEAIGYIKFLQDQVETLSGPYLKSSRNKKPRTTQRGPSDANGGEEETRLDLRSRGLCLVPL…
SibHLH81	transcript:KQL04067	CDS	ATGGATGTGAAGAGGAGCAGCAGTGGCAGTACGGCAGCGGAAGGGAAGAGAAGCAGAGCGAGCAACAGCAGCGGCGGCGCATCGGCGGCGACGACGGTGGCGAGGAAGGAGGTCGAGAGGAGGAGGAGGCAGCACATGAAGAGCCTCTGCGTCGAGCTCGCCTCCCTCATCCCCAAAGAACACTACTCCTCCAAGGATACGTTGACCCAGCAGCAGGCTAGCCTGGACGAAGCGGCTGCGTACATCAAGAAGCTCAAGGAAAGGGTGGACGAGCTGCAGCAGAAGAGGAGCTCCGCGCAGCTCTTGGCTGGCGTGAGAGGAGGAGGTAGTGGTGGAGGAGGAGCCTCGACATTGGCCGCGACGACGACAACGAGCAGCGGCGGCGCGGGTTCAGAAGAA…
SibHLH81	transcript:KQL04067	Protein	MDVKRSSSGSTAAEGKRSRASNSSGGASAATTVARKEVERRRRQHMKSLCVELASLIPKEHYSSKDTLTQQQASLDEAAAYIKKLKERVDELQQKRSSAQLLAGVRGGGSGGGGASTLAATTTTSSGGAGSEEADEEAMAAAPPVVEVRQHHDGSSLDVVLISSVARPFKLHEVVTVLEEEGAEIINANFSVTGRKIFYTIHSRAFSSRIGIEASRVSERLRALV*
SibHLH82	transcript:KQL04069	CDS	ATGGGCGCGAAGAAGAGCAGGAGCAGCGATACTGCAACGGCAGGTAGAAGAAGCAGCACGAGCAACAGCAGCGGCGCTTCGGCGGTGGCGAGGAAGGAGATCGAGAGGAGGAGGAGGCAGCACATGAAGAGCCTCTGCGTCAAGCTCGCCTCCCTCATCCCCAGAGAACACTTCCCCAGAGATGCTATGACCCAGGTGGGTAGCTTGAATGAAGCAGCGGCGTACATCAAGAAGCTCAAGGAAAGGGTAGACGACCTGCAGCAGAAGAGGAGCTCTGCACAGCTCATGGCCGCTGCCATGAGAGGAGGAGGAGGAGGTAGCGCCGCCTCAACATCGGCGGCGACGGTGATGAGCGGCGGTGGCGGTGCGAGGTCGGAGGAAGCCGCCGAGGAGGCGCCA…
SibHLH82	transcript:KQL04069	Protein	MGAKKSRSSDTATAGRRSSTSNSSGASAVARKEIERRRRQHMKSLCVKLASLIPREHFPRDAMTQVGSLNEAAAYIKKLKERVDDLQQKRSSAQLMAAAMRGGGGGSAASTSAATVMSGGGGARSEEAAEEAPVVEVLHRHDDGSSLDVVLVSGVERSFKLHEVVTVLEEEGAEIINANLSVADRKVFHTIHCRAFSPRIGIEVSRVSERLRALI*
SibHLH83	transcript:KQL04070	CDS	ATGAAGAGCCGGAGGCAGAGCAGCGGGGGCAGCTCGGCTGGCGCCACGGCCGCGGGGGAGGGGAACACGCACAGCAGCGGCGGCGGCGGGGGGTGCAAGCTGGAGAGGAAGGACGTGGAGAAGAACCGGCGGCTGCACATGAAGGGCCTCTGCCTCAAGCTCTCCTCCCTCATCCCGCCCGCCGCCAGGCACGCCTCCCTGCTCTCGGAGGCGGCCGCATCGGCGTCCAATCCCAACAAGGACACGGTGACGCAGCTGGATCAGCTGGACAGCGCGGCGGCGTACATCAAGCAGCTCAAGGAGCGGATCGAGGCGCTGAAGCGTAGGAAGGAGGGCCGCGGCGGCGGCAAAGGGGGCGCCGGCGCTGCCGCCGCGCCTGTGGGGGGCGGTGCCGGCGGC…
SibHLH83	transcript:KQL04070	Protein	MKSRRQSSGGSSAGATAAGEGNTHSSGGGGGCKLERKDVEKNRRLHMKGLCLKLSSLIPPAARHASLLSEAAASASNPNKDTVTQLDQLDSAAAYIKQLKERIEALKRRKEGRGGGKGGAGAAAAPVGGGAGGVRMPVIEVRYQDGTLDVVLISEAERPFKLHEVITVLEQEGAEVVSASFSVVGDKIFYTVHSQALSPRIGLDAARVSERLQDLLLLV*
SibHLH84	transcript:KQL04099	CDS	ATGGCTCAGGCAGCAAGCAAGCGCGGTGGTATGCAGCAGCAGCTCCGGCCAACGGTGATGTACGACGACGAGCCATCCGCCATGTCACTCGAGCTCTTCGGCTACCACGGCGGCGGCGTCGTGGACGGCGACGGCGCGGCCCTCTCGCTGCAGCTCGCCTTCGACGACGACAACTTCAAGCATGGCGGCGGGTGCGGCGGCGCCTCGGCCGGCGGCGACTACTACGGCGGCTGGGCCGGGTACGGCGGCTCGGGCGGCGCCAGCTCCAGCTCCAGCTCGTCGGTGCTCAGCTTCGAGCAGGCCGGCAGCGGCGGCGGACACCACCACCTCGCCTACGGCGACGACGGGTGCGCGCTGTGGATGGACGCCGCCGCCGGCATGGTCGAGAATCCGGCGCAG…
SibHLH84	transcript:KQL04099	Protein	MAQAASKRGGMQQQLRPTVMYDDEPSAMSLELFGYHGGGVVDGDGAALSLQLAFDDDNFKHGGGCGGASAGGDYYGGWAGYGGSGGASSSSSSSVLSFEQAGSGGGHHHLAYGDDGCALWMDAAAGMVENPAQQHGSACRFGLVSPGSSADDDTGLHFQELGSVQPPAKATNKRARPDGEVQAAVAKKQCGGSGGRKSKAKAAPAPTKDPQSVAAKVRRERIAEKLKVLQDLVPNGTKVDLVTMLEKAITYVKFLQLQVKVLAADEFWPAQGGKAPELSQVKDALDALLSSQQYPNK*
SibHLH85	transcript:KQL04341	CDS	ATGGATGAGCTCGCCTGCCCGGCGTCCTCCGGCGTCCCTCCTTTCCCGGTATCCTTCTCCGCCGTCAGCCATGACCAGCACCCACCAGCGCTCGAGTTCATGTCATGTGATGAAATCCTGGAGCAGTGGTTGCTGGGCAAGCAAGACGAGGAGGAGCCCCGGGATGGTCGTCGTGCCATCCAGCCGCCGCCGCCGGCACCATTCGTGGAGAGGAGCCGGCCGGGGGCATGGAAGCCCGGCCCTCGAACCTGTGCCCCCGCCATGAGCCACGTGGAGGCCGAGCGGCAGCGGCGGGACAGGCTCAACCGCCGGTTCTGCGACCTCCGGGCCGCCGTGCCCAGGGTGTCCCGGATGGACAGGGCGTCCCTCCTCTCCGACGCCGTCGCCTACATCGCCGAG…
SibHLH85	transcript:KQL04341	Protein	MDELACPASSGVPPFPVSFSAVSHDQHPPALEFMSCDEILEQWLLGKQDEEEPRDGRRAIQPPPPAPFVERSRPGAWKPGPRTCAPAMSHVEAERQRRDRLNRRFCDLRAAVPRVSRMDRASLLSDAVAYIAELRGRVEQLEKEASRRASLGHCSLPGAPEQEDMALEAWMIGPEAAALRLRTAAERHAPALLMAALRALDLPVHHVCVCRVGGVTVQDVVVDVPSAGLRREGQLRAALHGLLLQESG*
SibHLH86	transcript:KQL04511	CDS	ATGGCTGCATGCCAACCTATGCAAGAAGGAAAGGAACTGCAGGGGCTGCAGCCGTACGATGGCTGCGATCCTTCAGTGTTCGTAGGGCCACTTCTGCTGCCCCGGCAGGCCAGCTCGGCCCCTCCGGCGCCGCCGGCGTTGTCGTCTTCGTCGGGGTCTGGTAGGAGCGCGACGGAGGCGAGGGCTCTGAAGATCCACAGTGAGGCTGAGCGGCGCCGCCGGGAGAGGATCAATGCTCATCTGACTACGCTTAGGAGGATGGTCCCTGATACTAGGCAGATGGACAAGGCCACCTTGCTTGCGAGAGTGGTAGACCAAGTGAAGCTGCTGAAGAGGGAAGCGAGTGAGGCCACCCAAAGCATGGCCCTCCCACCGGAGACCAACGAAGTCTCCATCGAG…
SibHLH86	transcript:KQL04511	Protein	MAACQPMQEGKELQGLQPYDGCDPSVFVGPLLLPRQASSAPPAPPALSSSSGSGRSATEARALKIHSEAERRRRERINAHLTTLRRMVPDTRQMDKATLLARVVDQVKLLKREASEATQSMALPPETNEVSIELHAGDSGVVVAGTDKMIYMKASISCDDRPDLIAGLIQAFHGLRLRTVRADLTSLGGRVQHVFVLCREEGWGSEGASLRSLKEALRQALAKVASPEMAYGSSPFQSKRQRILESHYSIMSI*
SibHLH87	transcript:KQL04825	CDS	ATGGATAGCGGCGGCTGGATCCACGGCTACGTCAACAACACCTCCGGCGGCGGCAACAACGGCTTCATGTGCGGCTACGCTGCTGTCAGCAGCTGCACCCCTGCAGAGCTGCAGTACAGGGAGGAGGAGGAGGAGCAATTTCTCATCAGCTCGCAGATTCAGCACCACCTGAACCAGATCAGCATGCGCATGAACATGGACGACGAAGCGTCGGTCTACGTGCCTTCCAGCAACGACGGAGGAGTTTCCCCCATCGGCATCCACAGCCCGATCATCGTCGACGGCCTCCTCGACCCGCACCACCACGCCGGCAGCTTCCCTTCCTCCTCCTCGTCCTCCTCGCTCTCGCTGCCCTCCGCGTCCCTCTCCTGCAGCCCCGAGAGCTCGTCGGCGCACGTC…
SibHLH87	transcript:KQL04825	Protein	MDSGGWIHGYVNNTSGGGNNGFMCGYAAVSSCTPAELQYREEEEEQFLISSQIQHHLNQISMRMNMDDEASVYVPSSNDGGVSPIGIHSPIIVDGLLDPHHHAGSFPSSSSSSSLSLPSASLSCSPESSSAHVLAAPAATTTACSSQYLEVSSQVPLPPPAVPYGDHQYANLHVPAPAHHDVAAAMAPPELPPATNAGGAFRRYARHLGPKRPPKPGACGQRMFKTAMAVLSKMHVAARYNQQYYYQQAAAAAEAAPPPSVNQLQHMFSERKRREKLNDSFHALKTVLPPGAKKDKTSILIRAREYVRSLESKVSELEEKNRSLESRLLRGEGSGRKDAGSGGNDCSGDEKVQVEIARATKEERAAEPCADDLCTLKIVVRSPCNMTDMMLRTLQCLRN…
SibHLH88	transcript:KQL04970	CDS	ATGTCGCACATCGCGGTGGAGCGCAACCGGCGGCGGCAGATGAACGAGCACCTCAAGGTGCTGCGGTCGCTGACGCCGGCGCTGTACATCAAGCGCGGCGACCAGGCGTCCATCATCGGCGGCGCCATCGACTTCATCCGGGAGCTGCAGCAGGTGCTCGACTCCCTCGAGGCCCGCAAGAAGCGCCGCAGCAGCAGCGGCAGCGGCGGCTTCGGCTTCACCCCGAGCCCCACGCCCAGCCCGCGCTCCCACCTCCTCTCCTCCTCCGGCGGCGCCACCAGCAGCAGCGCCGGGAGCAGCACCCCGTCCCCGCCGGTCGTCGGCAAGGTGGCCCCGGCGGTGAAGGAGCTCGCCGCCTGCTGCAACTCCCCCGTGGCCGACGTGGAGGCCAGGATCTCC…
SibHLH88	transcript:KQL04970	Protein	MSHIAVERNRRRQMNEHLKVLRSLTPALYIKRGDQASIIGGAIDFIRELQQVLDSLEARKKRRSSSGSGGFGFTPSPTPSPRSHLLSSSGGATSSSAGSSTPSPPVVGKVAPAVKELAACCNSPVADVEARISGANVLLRTLSRRAPGQAATMVALLEALHLEVLHLNISTMDDTVLHSFVLKARRSAASCIINIIGLECQVSVEDLAYEVQQTFVCGREQEQDHEQLVLVDQQENNLMYSAMPMTI*
SibHLH89	transcript:KQL04972	CDS	ATGGGCTCTGTGCCCTTCGGTGACGCCGGGGGGCTCTTCGACGGGTTCTATGGTGGCTTTGGCTTTGGCGGCGGCGGCCATGGATATGAAGAGTATGGGCTTGGCCAGCTGGGCGGCGCGTCGACGTCGCCTGTCGTTGTTGACGGCGGAACGGAGGAGGTGGACGCTGCTGCCTCCGCGGAGCTGGAGGCACCGGAGCGGAAGGGTGACCACCGGGCCGAGAAGGTGGCGATGGCCCTCAAGAGCCACAGCGAGGCGGAGCGCCGGCGGCGGGAGAGGATCAACGCGCACCTCGCCACGCTCCGGACCATGGTGCCCTGCACCGACAAGATGGAAAAGGCCGCGCTGCTCGCCGAAGTAATAACGCATGTCAAGAAGCTCAAGGCCAGCGCGGCGCGC…
SibHLH89	transcript:KQL04972	Protein	MGSVPFGDAGGLFDGFYGGFGFGGGGHGYEEYGLGQLGGASTSPVVVDGGTEEVDAAASAELEAPERKGDHRAEKVAMALKSHSEAERRRRERINAHLATLRTMVPCTDKMEKAALLAEVITHVKKLKASAARIRTHCAVPADADDVAVELVVPDAAPPSPSHHGAGGGFLVKATLSCDDGADVFADIKSALRPLRLRVVGSEVTTLGGRVRFTFLVSPPPCGAPGGDVRGVAESVRHALQSVLDKANSALEFAPRASLLNKRRRVSTFESSSSSS*
SibHLH90	transcript:KQL05043	CDS	ATGGCAGCTCATGCTTGCTACGGCGGCGGCGTTGCCGGCGCTGCGCCGGCGGCGGCGGCTGCAAGGCGCCTGAAATTGGGAAGGCCGTCGAGGTCGTCGCTGATGAAGGCGAGAAAGCTGAGGAAGGGCGGCGGCAAATGCCGGCCAAGGTCGGCAGCGTCGAGGAGGAAGCGTGTCGAGGCGATCAGGCGGAAGATGGAGGCGCTGAGAAGGCTCGTGCCGGCCTGCGAAGGCGGCGACGGGGAGCGGGCAGATGATGGCCGGCTGGAGGAGCTCCTCCTGCACGCCGCCGGCTACATCCTACGCCTCCAGATGCAGGTTAGGGTCATGCAGGTCATGGTCCACGCGCTAAACAACCCGCCGGAGGATTGA
SibHLH90	transcript:KQL05043	Protein	MAAHACYGGGVAGAAPAAAAARRLKLGRPSRSSLMKARKLRKGGGKCRPRSAASRRKRVEAIRRKMEALRRLVPACEGGDGERADDGRLEELLLHAAGYILRLQMQVRVMQVMVHALNNPPED*
SibHLH91	transcript:KQL05336	CDS	ATGGCCGAGCGTCGCCAGCTGGCTCTGTCTCTGGCCGCCAAAACCAAGGCCTCGCCGGCAGGGACGGCGACGGTGGCGTCGTCGGTGCCCCCGGAGCAGCTGCCGGCGACGGTGGAGAACGAGCGCGCGCGCCGCCGCCACATGTCCAGGCTTTACGCCGAGCTGGGCGCGCTGCTCCCGGACCTGCCCCCTCGGGCGCCCAAGACGAGGATCCTGGAGGAGGCGATCGCGTACGTGGGGGCGCTGCGGGGCACGGTGGCGGAGCTCGAGGCGCGCGGCCCGTTCGCGGGGGCAGGGCGGCTGACCGCGGCCGACGGAGGCGGCGCCGGCGGGGGCGAGGTGCTCGCGGCCGGGAAGGCGTCGTGCTTCGCCGCCCGGATGCCTGCGGCGCGGCGACCG…
SibHLH91	transcript:KQL05336	Protein	MAERRQLALSLAAKTKASPAGTATVASSVPPEQLPATVENERARRRHMSRLYAELGALLPDLPPRAPKTRILEEAIAYVGALRGTVAELEARGPFAGAGRLTAADGGGAGGGEVLAAGKASCFAARMPAARRPGALTRVLEVFRRHGVPVLAATVTINDGEAAVTVTTAAVAPSVVEGIKADISISIA*
SibHLH92	transcript:KQL05609	CDS	ATGGATCATAGCTTCAGCGACATGATCTTGAGCGAGAGCGCGTGGAGCGGCGGCGGCGGCGACGGAGGGGCGGTCTTGCTGCCACCGGAGGTGGGCGTCGTCGAGGGGGGAAGCATGACGGTGCTGGAGAGGCTGGTGCTCGACGAGGCCCTGGCGGCGGCGATCCTGGAGCTGCAGGGCATCCAGGTGCCCGCCGCCTGCGCCGGCAAGGTGCCGGCGGCGGCCGGTGGCGGCGTGGTTGGGGAGACCGTCGCCTTCGCCGCGATGGCGACGCCAACGCCCGCCTACGCGGACGTTGACGCGGATGTCCTGCAGCGACAGCAGCATCGCCATCGCCATCACGGCGCGATGGGGATGCCTCCCGACTACGACCTCACACCAGCAACAGCCGCTGTCGCG…
SibHLH92	transcript:KQL05609	Protein	MDHSFSDMILSESAWSGGGGDGGAVLLPPEVGVVEGGSMTVLERLVLDEALAAAILELQGIQVPAACAGKVPAAAGGGVVGETVAFAAMATPTPAYADVDADVLQRQQHRHRHHGAMGMPPDYDLTPATAAVAVTTVPAAFANAAAAVDSNGGGLVDGPVFSSNDTDAPAVAAMTATTSQQQCEEGKGGGRRQRRPNRKRKAAADPSSVPAQESTLCSLLASSTTASEGGIQIAFNTSGGAQAKRAKPSLSGSGSSSISFDGRGGAGGASGGADDPMYEPDTEALAQVKEMIYRAAAMRPVSLGSEDAGERPRRRNVRISSDPQTVAARQRRERISERLRVLQKLVPGGAKMDTASMLDEAANYLRFLKSQVRELQTLDRRNYAANASNRRRRHHGWVT…
SibHLH93	transcript:KQL05658	CDS	ATGGATGAAGTGTGGTCCTGCCTGCAGGACCTGCAGCAGCTGCAGGACGGCGACCTCGCCGGCCTCCACCCTTCTCCCGACCTCCACGACCATGACCCCTTCTGGCCAGCTCTAGCAGACTGCGCTGCCAGCTTCCTCGCCGGCGACGACACCGCGTGCTTCGGCGTCGCCGGCATCGACCTCTCCGGCGGCTCCGCTACCGGAAATGCGGTGGACGGCATGGACACGGCCAGCTTCTTCGCCGAGAACGACGACAACCACCACCTGATGCACCAGCAAGAGCAGCAGCAGCCGGTGTACTCGTCCTCGTCGCTGTCCTCCAAGCGCTCCCTCTCCATCGACAGCGGCGGCTCCTCGTCGACCTTCTTCTCTCTCGACGCCGCCGCCGCGGGCATCTTC…
SibHLH93	transcript:KQL05658	Protein	MDEVWSCLQDLQQLQDGDLAGLHPSPDLHDHDPFWPALADCAASFLAGDDTACFGVAGIDLSGGSATGNAVDGMDTASFFAENDDNHHLMHQQEQQQPVYSSSSLSSKRSLSIDSGGSSSTFFSLDAAAAGIFSSSHHSEAPAATQDPFAGGEDEALMRAMVAIISSASPSSSESSSPPLSQDTTAALAAVAQPRPCGGNASNVTVRSTSLAVGPEGTTSLSSAAGGGRQQEEDTRAAAGSNNSSQVYHMMSERKRREKLNDSFLTLRSLLPPCSKKDKTTVLINAASFLKTLEAQVSELEEKNARLERYVPREGATAVAAHHRRAKVHISRAASGDRQVISLVVMVMVECDIVDLVLHVLECLRWMSGVSVLSVDADTYSPQAPLKARANIKLHITDG…
SibHLH94	transcript:KQL05975	CDS	ATGCAGAGGGATCTAGCAGCTTTCGCTGGGAACCCCTCCTTTGCTTATGGATATGAAGCTGATGGTTGTATGGCAAATGGACCTTTGGATGGTCAATGCAACTACAGGGCTCCTGTTTCACCTGCCTTAGGAGTCCCTTCAGGCATGACAAGCCCTCATATCCGAAGCCAACTTGAACTTGGTGTCTTTGAGTTCCAGCCTTCCAAGGTATGCCCCAGAAACTTCATCATCTTCGATCATACTGATGAGAAAGGGCGCATCATGTATCATCCTGCCTTGGTGAACAAGCTGAATCCCACAAACATCGATGCCTTCCCATGCCGTGGTGAGGTGGTTTGCAGAAGTTTACACCAAGATGATGGCAATCTTGAACAGCATGCCTCATCTTTCAAGGAGGAT…
SibHLH94	transcript:KQL05975	Protein	MQRDLAAFAGNPSFAYGYEADGCMANGPLDGQCNYRAPVSPALGVPSGMTSPHIRSQLELGVFEFQPSKVCPRNFIIFDHTDEKGRIMYHPALVNKLNPTNIDAFPCRGEVVCRSLHQDDGNLEQHASSFKEDTEEIDALLSSDEDSDEDDVMSTGRSPDPLEIGPCESSSPPRFKKMKHFPGNCSVFNGSMENITHEKIRNMVAVLRGIIPGGDQLDAPDVLEEAVRYLKFLKVEAEKLGVAGFNA*
SibHLH95	transcript:KQL05999	CDS	ATGGACCACCACGTTGCGATCCTGGCGGTCGACCAGGAAGGGATGGAGAAGCAGAAGCAGAAGCAGCAGCAGCTCGTGTGCGAGCGCGGGCGGCGCATCAAGGCGGCCGCGGAGCTCGGGCTGGCGCGGTCGTCGCGCGGCCGGCAGTGGGGCCGAGCGCTGGGGCGCCGCGCCCTGGCCGTGGCCTCAGCGAAGGATCCCTACTCCTTCGAGCCGGTGACGGCGCCGACGACGGGCGAGCACCAGGCGCAGAAGAAGGCGGCGTCGCCGGAGGAAGAGGAGGAGGAGGAGGAAGAGGTGGAGGAGAAGGTGGCGCTGCTGCGGCAGCTGGTGCCGGGCGGCGAGGACATGGCGGTGGAGGGCCTGCTGGAGGAGACGGCCGACTACATCGCGGCGCTC…
SibHLH95	transcript:KQL05999	Protein	MDHHVAILAVDQEGMEKQKQKQQQLVCERGRRIKAAAELGLARSSRGRQWGRALGRRALAVASAKDPYSFEPVTAPTTGEHQAQKKAASPEEEEEEEEEVEEKVALLRQLVPGGEDMAVEGLLEETADYIAALKAQVGVMRALACLLSGSGLDELTEKPAGLLTPEKSRC
SibHLH96	transcript:KQL06623	CDS	GGCGCCGACTACGCGCTCCGCCTCGACCGGGTCACCGGCGCCGAGATGTACTTCCTGGCGTCCATGTACTTCTCCTTCCCGGAGGGCGCGGGAGGGCCGGGTCACGCGCTGGCCTCCGGCCGCCACGCCTGGGCCGCCGTCGACCCCCACCCGCGCGGAGCCGGCGCCGCGCCCGGGTGGTACGTCCGCGCGTCCCTCGCCCAGACCGCGGGGCTCCGCACCGTCGTCTTCCTCCCGTGCAAGGGCGGCGTCCTCGAGCTCGGCTCCGACGTGGCCGTCCGCGAGACCCCCGAGGCCCTGCGCGCCATCCAGTCCGCCCTCGCCGTTGCGCCCGCACCACCGTCACCGGCGACAAATTGGGCTCCACAGCCCGGCGGCCACGCCACGGCGTCCACACCC…
SibHLH96	transcript:KQL06623	Protein	GADYALRLDRVTGAEMYFLASMYFSFPEGAGGPGHALASGRHAWAAVDPHPRGAGAAPGWYVRASLAQTAGLRTVVFLPCKGGVLELGSDVAVRETPEALRAIQSALAVAPAPPSPATNWAPQPGGHATASTPPDKTEAAKPKPPEPPKSIDFSKAGKPGQAGGEERRPRKRGRKPANGREEPLNHVEAERQRREKLNQRFYALRAVVPKISKMDKASLLSDAIAYIQELEDRLRGGGGGVAPAARAESPAVEVKAMQDEVVLRVTTPLYAHPVSRVFHAIRDAQLSVAASDVAVADDAVTHTLVLRSAGPEQLTAETVLAAMSRGMTSATPSP*
SibHLH97	transcript:KQL06639	CDS	ATGGACGCTACCTTTGGCTGGGCCGGCGCCGGCCACCATGTCGACGACTACTTCTCGCGCCAGGTTGGATGCGGCCGGTTCGAGGTGGACGAGGCCTTCCTCGGAGACTGTTTTGGGCAGCTCCAGTGCGACGGGGTCCTTGCCGCCGCCGCCGCCGGCGGTGGGGACACCGGAGCGTGCCACGCGACCTCGAATTGCGGCGCCTTCGAAGGCAGCGCGGGTATGGACAGTGACCCGCTCGCGTTCTTGGGCGCGGGGACGGGGGACGTCTTCGATGCCGGTCTCCTCGACGCGGCGCTCGCGTTCACCAGGAGCTCGGCGAGGGCTGCGCCGACGCGGGGCCGTGTCGAACGGCGCCATGCTCTCAGCTACAGCGGCACCACCGGCGGCAACATCTCC…
SibHLH97	transcript:KQL06639	Protein	MDATFGWAGAGHHVDDYFSRQVGCGRFEVDEAFLGDCFGQLQCDGVLAAAAAGGGDTGACHATSNCGAFEGSAGMDSDPLAFLGAGTGDVFDAGLLDAALAFTRSSARAAPTRGRVERRHALSYSGTTGGNISSGESNNYSGGHEAEVVSPTSTMSPTTAPRPFTHASSSQQQALHAKRKVTDEYPATIATTAPPPAPFPRPGGGANKRRAATSISFGHGAQHSARDAAASAGYEPDMEAMAQVKEMIYRAAAMRPVNLGPEISAAAAATEKPRRKNVRISSDPQTVAARLRRERVSERLRVLQKLVPGGSKMDTASMLDEAASYLKFLKSQVQALETLGTTNTSSTSASSRSQHYSYFGSGSGSNPGFPGFGRRSSSISPSGYVNPNGSTNTSSNLL*
SibHLH98	transcript:KQL07202	CDS	ATGGCGGATCCATTCTTCTACTTCGGCCAGGACGACGCCGACTTCGGCGAGGACTACCTGATGAGCCTCGGCCTGATCCTCCCGCCGCCAGCGGCAGCGTTGCCAATGCCGGGCAGCGCGTTCGAGGCGTACCAGCGGCAGCGCGCGCCGGCGTTGCTGGAGTCACCGATGGGCCGCGGTCATCAGCACAGCAACTCCGGCGCCGGCAGCGGGGCGAACGTGAACGTTCACCGGAGGATGTTTGATTACCTGAGACGCATTGTCCACCACGACGCCGCGGCGGCCGGAACAGCTGTGCACCCGGCGCCCGGGAACGAGGAGGCTGCCACCGTGCCGTCGTCGACGCCGCAGGCGCCGCGAAGCTCGCGGTTCCGGCACATCATGCGCGAGCGGCTGCGG…
SibHLH98	transcript:KQL07202	Protein	MADPFFYFGQDDADFGEDYLMSLGLILPPPAAALPMPGSAFEAYQRQRAPALLESPMGRGHQHSNSGAGSGANVNVHRRMFDYLRRIVHHDAAAAGTAVHPAPGNEEAATVPSSTPQAPRSSRFRHIMRERLRRERVSQGFADLHALLPPGASSKGSKNDIVGAAAGYIWELEGRKGWLRARNQELMLERAASSRWRGGGARNAGGGGGNDMVVKVRAESGDHATAVDVFEAVLRRLKAMEELRVTAIRSCFCAGGMWMDVGVESHQVSTREVDKAITNALMELSGNELGKQDPSSSKPRFSCQVESGVPMG*
SibHLH99	transcript:KQL07267	CDS	ATGGCCGACGAGTGGTGGAGTAGCACCTCTCACAGGAGCCATGGCACGTCGGCGTGCTCGGCCGCGCGCGCGCCGCTCATGGTCACGGACAGGGTGGCCTGTGGCTGGGCTACTACCTCCTCCCCCACCGCGGCCGCCGAGTCGACGAGCTCCATAACCTTCCAGGACCCCTACAGGAGCTCCACGCATCAGCCTATGTCCGATGCCGCCTCGTCGCTGGGCGATCCACACGTGGACTGGACGCAAGCCTTCTTGAACGGGAGGAGTGATACTAGCTTCCAAGCCGTGCTCCAAGACGACGACATGGTTCGAGCTCAGCCGGCGGCCGGCGGCGAAGCCCCAGCGATGAACAATCCATTAATAAGGGACATGGACTCCGGCTTCTTGGTCGACCAAGCG…
SibHLH99	transcript:KQL07267	Protein	MADEWWSSTSHRSHGTSACSAARAPLMVTDRVACGWATTSSPTAAAESTSSITFQDPYRSSTHQPMSDAASSLGDPHVDWTQAFLNGRSDTSFQAVLQDDDMVRAQPAAGGEAPAMNNPLIRDMDSGFLVDQAQLAPSPYGTAPSQAIFNSTAGHGISVYGDSQSSISYDDAASMQFSQLLKPSVPASAPMQGGGGAPMLQYCLSGGYLPFGGPLPPSQLLLQALQTTKPSSRSSNANSLTVKDASSPATRKSVSESAAAVKRPRIEAPSPLPTFKVRKEKLGDRITALQQLVSPFGKTDTASVLHEAIEYIKFLHDQVSSLSSPYLKNVIPLQQFQQKGSEKAKDNGETKQDLRSRGLCLVPVASTYTVAAETVPEFWHPTFGGTFR*
SibHLH100	transcript:KQL07567	CDS	ATGGATCCATATCACTACCAAGCCGTGTATGACCCACGCGGTTTCCCCATGATCCACCCGCAGCCCTACCTCCACCACCCGGCGGCGGCCGGCGCCCTCGGCGACAGCAGGGTGCGCGGCGGCGGCGGCGGCGGTGGAGGCGGCGTGCGGCGGCGCCCGGGGGCCAAGCTGTCGACGGACCCGCAGAGCGTGGCAGCGCGCGAGCGGCGGCACCGGATCAGCGACCGCTTCCGCGTGCTCCGCAGCCTCGTCCCCGGCGGCAGCAAGATGGACACGGTGTCCATGCTCGAGCAGGCCATCCACTACGTCAAGTTCCTCAAGGCGCAGGTCAGCCTTCACCAGGCCGCGCTCATGCAGCACGAGGAGGGATGCCCCGTGGAGCTCGCCGCCGCGTACTCC…
SibHLH100	transcript:KQL07567	Protein	MDPYHYQAVYDPRGFPMIHPQPYLHHPAAAGALGDSRVRGGGGGGGGGVRRRPGAKLSTDPQSVAARERRHRISDRFRVLRSLVPGGSKMDTVSMLEQAIHYVKFLKAQVSLHQAALMQHEEGCPVELAAAYSAAVAGGAGEVTLASRCRAGACEAEVVQLQVPLQEAVSYDLAAPQLHGIDPGQISGVHELPPLPSCVFAEPAAASYSVCDLDEGETDLPGSY*
SibHLH101	transcript:KQL08099	CDS	ATGGCACTACCAGCTTCCCCAGTTCAGGAAGAACTGCAGCCGGAGAGTCAATTGAGGAACCATCTTGCTGCAGCCGTGAGGAGCATCAACTGGACTTATGCCCTCTTCTGGTCCATTTCAAGCACTCAGCCAGGATTCCTAACGTGGACGGATGGGTTCTACAACGGCGAGGTGAAGACGAGGAAGATCGTCAACTCTGCGGAGCTGACCGCCGACCAGCTCGTCATGCAGCGAAGCGAGCAGCTGCGGGAGCTCTACGAGGCCCTCCTCTCCGGCGAGTGCGACCGCCGGGCGGCGCGGCCGGTCGCCTCGCTGTCGCCGGAGGACCTCGGCGACACCGAATTGTACTACGTGGTCTGCATGACCTACGCCTTCCGGCCAGGCCAAGGGTTGCCGGGA…
SibHLH101	transcript:KQL08099	Protein	MALPASPVQEELQPESQLRNHLAAAVRSINWTYALFWSISSTQPGFLTWTDGFYNGEVKTRKIVNSAELTADQLVMQRSEQLRELYEALLSGECDRRAARPVASLSPEDLGDTELYYVVCMTYAFRPGQGLPGRSFASNERVWMWNSHLADSKAFPRALLAKTIVCIPLMSGVLELGTTDAVVEDPSLVSRATASFCEMQFPACSQEPSSSPSANETGKPADIIVFEDLDHIAMEAMIAGGQELGEAESLSDGSLEQITKEIDEFYSLCEEMDVQPLEDTWIMDGSFEVPSSQQPAPGPATTNAAATSSALVDGSRATSFTAWARPESDSNEVAVPVVEEPQKLLKKAVAGGAWAANNGGGGTTRMAQESGVKNHVMSERKRREKLNEMFLVLKSLVPS…
SibHLH102	transcript:KQL08166	CDS	ATGACCAGCGAGCGCGCTCCGGCCCTAGCCGCTCCGCGGGTTTTAAAGGCGGGCCGCCTACCGCCGAATCAGGCGGCGGTAACTTCCCGCTCCCGCCGTTTGAATCGACGGCAACCTATTACCGCCGCTTCATCCGGCGGTGACTCCATGGGTTCCACGGATCCGTGTGCCGCCCGCCGTTTCAGACAACAGCCCGGAAGCCCAACAGGCAACAGAGAGAGCAATCTGGCTGGTCGCGCGGGCCGGCCGGTCAGCGTTGTGAACGCGCACGCACATGTCGGCTCGCGCGCACGCGCACATGGCGGGCGCCTGACTTGGCGCCCCGGTCTCGGTCCACCTGTACCCGCGTCCTTCCTCACGCGGTGGGTCCCCCCACCCCCCGCCGCGCAAATTCAACGC…
SibHLH102	transcript:KQL08166	Protein	MTSERAPALAAPRVLKAGRLPPNQAAVTSRSRRLNRRQPITAASSGGDSMGSTDPCAARRFRQQPGSPTGNRESNLAGRAGRPVSVVNAHAHVGSRARAHGGRLTWRPGLGPPVPASFLTRWVPPPPAAQIQRAPPTDRSLPARARSTQQPAGDMNRLHHHGVMPPPGTGQLARYGSAPSSLLAAIADSVTRGGDAHPPPPPPVSRFYSGESSGLTSCESSCRTDGGGGRPLERAYGGSGEIRVPPPPLQQQQSLAPPGPPHGLLRHSSSPAGLLSRLMADPHGMAPTRGMGSYSQAGTDASMAHGHRQLSSQWSFSRQDLPQISEMGMIPDIGESIVAGGCNSSSDGGGGAQSSSYLSRNFSVSSWDDTNSIIFSSSSKKAKLDPADEMVTSFSNIDS…
SibHLH103	transcript:KQL08294	CDS	ATGAACTGTGGGCCGCCCGACCAGCTGCCGCCCGCATCGGCGCCGTCGTGCTTCCTCAACCTCAACTGGAACCAGTCCATGGCCGCCGCCGCCGCGGCCGGCGACCACCTCGACCCGGCGCTCAGCTCGATGGTCTCCTCCCCGACGTCCAACTCGATGGCCGCCGCGGCGACTGATGGCCTCGCTCTGCACGGGATCTCGCCCCAGCCGCAGTACGGCGGCACGCGTCTCAGCTCTCCCCCGAAGCTCAACCTCTCTATGATGGGCCAGTTCCACCACTACCCGCCGCCGCAGGTGGGCGGCGCCGGACCCAGCGGCTTGCCAATCCTTGAGAACTTGATGCCGATGGGCCACCTGGACCAGTTCCTCGCCGACCCAGGCTTCGCCGAGCGCGCGGCG…
SibHLH103	transcript:KQL08294	Protein	MNCGPPDQLPPASAPSCFLNLNWNQSMAAAAAAGDHLDPALSSMVSSPTSNSMAAAATDGLALHGISPQPQYGGTRLSSPPKLNLSMMGQFHHYPPPQVGGAGPSGLPILENLMPMGHLDQFLADPGFAERAARLSGFDGRTGGSGYGAVPGQFGLPEAGPVGALKELELGNGRDESSVSDPASASAEMALKAPSDGNAKKRKSSGKGKGKDGPGSAAAKDLAKEESSGKRCKSADEGNGAEDNSAKGKAAQSNSENGGKKQGKDTSKPPEPPKDYIHVRARRGEATDSHSLAERVRREKISQRMKLLQDLVPGCNKVVGKAVMLDEIINYVQSLQRQVEFLSMKLATVNPQLDFNNLPNLLPKDIQQSCGPLQNSHFPLETSGAPLPYLNQTHQGSPL…
SibHLH104	transcript:KQL08441	CDS	ATGGACAACTCGGCGCCGGGGAAGCTGGACGAGATCGAGGGAGGGGGAGGGGCGGCCGGGGACTGGGCCTACCTCTCGTCGGACGGGATGGCCTCCGGCTCCTTCCCGCTCTTCCCCTTCCCCAGGGACGCCCTCTCCACGCCGACGCCCGCCTCGCTGCTCCTCTCCATGGACCCCGCGGCGCTCTTCGACCTCCACGGCGCCTTCGCCCCGCCCTCCTCCTCCACCCCCGGCGGTGGCGGCGGCTCCGCGCTGCCTGCCTTCCACGACTTCACCTCCAACAACCCCTTCGACGACGCCGGGCAGTTCCTCGCCGCGCCCCCGCCGGCGCAGGCGGAGCACCAGCAGGTGCAGAAAGGTGGGTTCTTGGCGCCGGCGGCGGCCCCGGCCTTCGTCCAC…
SibHLH104	transcript:KQL08441	Protein	MDNSAPGKLDEIEGGGGAAGDWAYLSSDGMASGSFPLFPFPRDALSTPTPASLLLSMDPAALFDLHGAFAPPSSSTPGGGGGSALPAFHDFTSNNPFDDAGQFLAAPPPAQAEHQQVQKGGFLAPAAAPAFVHGGMDWDDDEEIEHSVDASSMAISASMENAAGAATGGGGGGGGSGRGKNKKGLPAKNLMAERRRRKKLNDRLYMLRSVVPKISKMDRASILGDAIEYLKELLQRINDLHNEIESAPSSSVVGPTSASFHPSTPTLQTFPGHVKEELCPAAFPSPNGQQATVEVRMREGHAVNIHMFCARRPGILLSTMTALDGLGLDIEQAVISCFNGFAMDVFRAEQCGDGPGLVPEEIKAVLLHTAGLQNAM*
SibHLH105	transcript:KQL08647	CDS	ATGGACCACCAGCTCTTCGACGACCCCTTCGCGAGCAGCATCTCGTCGCTGGAGGCGGACATCTTCTCCGCCGGCGGCCAGCTGCCGTCGCCGCCGTGGCCGGACCTCGACCTCGACGACGACGACATCCACGACCTCTCCGCGCCGGCCGCCAACGCCACCTCCTCAGGAGGCTATGGCTCCGGCGGTGGCTCCGGCTCCCACAGGAAGCTCAGCCACAACGCGTACGAGCGCGACCGCCGGAAGCAGCTCAACGAGCTCTACTCCTCGCTCCGCTCCCTCCTCCCCGACGCCGACCACACTAAGAAGCTGAGCATCCCAACGACGGTGTCCCGAGTTCTCAAGTACATCCCTGAGCTACAGAAGCAGGTGGACAACCTGGAGAGGAGGAAGAAGGAG…
SibHLH105	transcript:KQL08647	Protein	MDHQLFDDPFASSISSLEADIFSAGGQLPSPPWPDLDLDDDDIHDLSAPAANATSSGGYGSGGGSGSHRKLSHNAYERDRRKQLNELYSSLRSLLPDADHTKKLSIPTTVSRVLKYIPELQKQVDNLERRKKELTNANCKPGVLNASEIITPIVSATCLNDTEIMVQVSLQSNMAATTLPLSKCIKVLENEGLHLISSSTYSTLDNKTFYSLHLQRSQRTMKEECPGFCDELERIVRKKAGA*
SibHLH106	transcript:KQL00212	CDS	ATGGACAACATCACTCACAACTCGAGCAGTAGCAGCTCATGGGATTTGGACATGAGCCTCGGCAGCCACCACCACCCTCTCCTCTTCGACAGCCACCCAAACCCGGCGCCGCCGCCTCCGCCGCCATTACCGTTCCACCTCGTCTCCACCTCCTCCCATCACCACGGCCACCACCCTCCTCCGCATCCTCCTCACCACCATCATCATCTCGGACTGGATCCTTCCCCGTCCTCCTCCCTCTTCCCGCCGCACCACCACCGGCTCCACCACCACCTCGGCCTCGACATCGATCCCTCCTCCCACCACCGGCACCACCATGAGTACGAGCAGCAGGAGCCCGGAGGCCACGAGCAGCAGGAGGAGATGCGGCAGCACGAGGCTGGCGTGGCCCAGGAGGAG…
SibHLH106	transcript:KQL00212	Protein	MDNITHNSSSSSSWDLDMSLGSHHHPLLFDSHPNPAPPPPPPLPFHLVSTSSHHHGHHPPPHPPHHHHHLGLDPSPSSSLFPPHHHRLHHHLGLDIDPSSHHRHHHEYEQQEPGGHEQQEEMRQHEAGVAQEERGGAGVEDVEEELGAMKEMMYRIAAMQPVDIDPATIKKPRRRNVRISEDPQSVAARHRRERISERIRILQRLVPGGTKMDTASMLDEAIRYIKFLKRQVQELQHQPPTPTQQQYPAAAAAGAGAGPSTSVVGPRPGGPPFLPLGPGPLIDWAGFVRPVDIHGPTSSSSSSSMGGAHAALGFGFSSAGQSSHGMH*
SibHLH107	transcript:KQL00587	CDS	ATGGCGGATCACCAGGAGATGATCCATCCAGCTGCGGCTGCGGCTACGGGCGGTAGTACGGGCCACGGGCACGGCGGCGGCGACTGGTGGAGCACGGCGGTGTCGTGCTCGCCGGACCAGCTGCCCGGGTTCGGCGCCGGCTGGTCCGCTGCGGCGGCTGATGGCGGCAGCAGGTCGAGGTCCGGCAACGCGGCGGCCTCCGCGGAGTCGCCCGGGTCCAACTCGCTCGCCACCGGCGGCAGCTCCATAACCTACCAAGAGCCTGCTGCCGGCGTCGCCGACCCGGGCGCCGTCGCCGTGCCGCAGCCGGCGGCCGGTCTCGCCGCCGGCTGGAACCAGCCTTACTACTTAGGCGATCATCAGGGTCACCTCGGCCCGAGGAGCCCCTCATCGAATAAC…
SibHLH107	transcript:KQL00587	Protein	MADHQEMIHPAAAAATGGSTGHGHGGGDWWSTAVSCSPDQLPGFGAGWSAAAADGGSRSRSGNAAASAESPGSNSLATGGSSITYQEPAAGVADPGAVAVPQPAAGLAAGWNQPYYLGDHQGHLGPRSPSSNNNGLMLQDPTHDPNHQFLSNLGLELLSSPTSPAGGFRSSSLLRTLTEPSAAVAKPSSLGLFQQYHQQQTVNQAPSSIREALQFTNNTPFWNPSTSFAAAAEGAASLGTAGPPSGQSRPANLAAKSAPEGAGDSGSIIAKKANTDPTPLKKARTGTPSPLPTFKVRKEKLGDRITALQQLVSPFGKTDTASVLHETIEYIKFLHEQVGSLSAPYLKNRQQVPHLKISRDGGEAAAAKGDLTGRGLCLVPISSTFAVASETPVDFWSPF…
SibHLH108	transcript:KQL00818	CDS	ATGAAAATAAAACTTCGCAGGGAAAAAATTTCGGACAGGATGAAAAACTGCAAGACCTTGTCCCTAATTCCAATAAGAAAAATCCACAGAGCAGACAAGGCATCCGTGCTGGATGAAATAATTGATTATGTGAAATTTCTTCAGCTTCAGCTCAAGGTCTTGAGCATGAGTAGGCTTGGAGCTCCTGGAGCAGTTCTTCCCCTTCTCGCAGAATCCCAAACTGAGGGTTGCCATGGTCAACCTCTGTCAGCTGCAACCAATGCACAAGGACTGCTGGACACACAAGACTCGGAAGATGCCTTAGCCTTCGAGGAAGAGGTGGTCAAGCTGATGGAAACAAGCATCACGAGCGCAATGCAGTACCTTCAGAACAAGGGCCTCTGCCTGATGCCAGTTGCT…
SibHLH108	transcript:KQL00818	Protein	MKIKLRREKISDRMKNCKTLSLIPIRKIHRADKASVLDEIIDYVKFLQLQLKVLSMSRLGAPGAVLPLLAESQTEGCHGQPLSAATNAQGLLDTQDSEDALAFEEEVVKLMETSITSAMQYLQNKGLCLMPVALAPAISTQKGASGAATPRER*
SibHLH109	transcript:KQL00884	CDS	ATGTCTCTCCCTCCGGCTCCGGCGGAAGGCGGCGGCGGCGGCGGTTCCGCAGGCGACGACTGGTTCCTCGACTGCGGCATCCTGGACGACCTACCGGCGGCGGCCTGCGGGGCCTTCCCGTGGGACGCGTCCCCGTCGTCCTCCAACCCCAGTGTGGAAGTGGGCAGCTATGTGAACACCAACGATGTCTTCAAGGAGCCTGGCAGTAATAAACGTTTAAGGTCGGGATCGTCTGGTAGGCCAACATCTAAAGCTTCTAGGGAAAAACAGAGAAGGGACAAGCTCAATGACAGGTTTCTTGAATTGGGCTCTACTTTGGAACCAGGGAAACCCATAAAAGCTGACAAAGCTGCCATTCTAAGTGATGCTACTCGCATGGTTATTCAACTTCGCTCTGAA…
SibHLH109	transcript:KQL00884	Protein	MSLPPAPAEGGGGGGSAGDDWFLDCGILDDLPAAACGAFPWDASPSSSNPSVEVGSYVNTNDVFKEPGSNKRLRSGSSGRPTSKASREKQRRDKLNDRFLELGSTLEPGKPIKADKAAILSDATRMVIQLRSEAQQLKDTNGSLEEKIKELKAEKDELRDEKQKLKLEKESLEHQMKLMTSAPAYMPHPTLMPAPFPQAPLAPFHPQGQAAGQKLMMPFVSYPGYPMWQFMPPSEVDTSKDSEACPPVA*
SibHLH110	transcript:KQL01910	CDS	ATGTGGGAGGCTGGAGGCGTCCACGGCAGCCACGAGGCGCTCCTGCTGCAGGCCGCCGGATCGGGAGCGGGGGCCGACTACGGCCACGCCGGCCCGGCCCTCCTGCCGTGGCTCGGCACGGCCGCCGCGCCGGGGTTCTCCTACATGGCCCCCCATCACCACCACCACCAAGGCCCGCCGCCCTTCGGCGCCGAGGCGGCGCCTTTCGGCTTCGGCGGCGGGTACGGCGAGGGCGCCGGCGGCGTGGGGCCGCAGCTCGGGGTATTCGGGCTCGAGCCGCCTCATCTACCAGCACCGCCGCCGCACGGCCTGCTGGCTGCTGCTGGCGGCGGCGCGGGGGTGCCGCAGGGGTCGAGGATGGTGTCCGGGCTGCTGGGGACCCTGCAGGCGGAGCTGGGG…
SibHLH110	transcript:KQL01910	Protein	MWEAGGVHGSHEALLLQAAGSGAGADYGHAGPALLPWLGTAAAPGFSYMAPHHHHHQGPPPFGAEAAPFGFGGGYGEGAGGVGPQLGVFGLEPPHLPAPPPHGLLAAAGGGAGVPQGSRMVSGLLGTLQAELGRMTAKEIMDAKALAASRSHSEAERRRRQRINSHLARLRSLLPNTTKTDKASLLAEVIEHVKELKRQTSAVLGAAGEGEEEEASAAARRNLLLPTESDELAVDAGEDGEGRLLVRASLCCEDRAGLIPDIARALAALRLRARRAEIATLGGRVRNVLLITTADDDDGGEEEEGRQHDDVGGGHGGEDDDDAADGCGARASHHHRRHELVASIQEALRGVMDRKTASSGDTSSSSGGGGSIKRQRMSGAHEQGSL*
SibHLH111	transcript:KQL01999	CDS	ATGGTGACACAAGGAAAGAGCATCAAATTTAGCAGAAGAGGAATGGTGTCCCTGAGAAGGAGGCGGCCGTTCCAGCTCATGGTGCTGAGGCGCCTCCGGGAGCTCAAGAAGATTGTGCCGGTGGGTGCTCGTCGCAAGGCTGACGTTGACGCAGTGCTCCGGCAAACCGCCGAGTACATCTGCGCGCTAGAGCTGAAGGTGGCCATCTTGCGGAGGCTCTCAGACATCTACGGCGTGTAG
SibHLH111	transcript:KQL01999	Protein	MVTQGKSIKFSRRGMVSLRRRRPFQLMVLRRLRELKKIVPVGARRKADVDAVLRQTAEYICALELKVAILRRLSDIYGV*
SibHLH112	transcript:KQL02155	CDS	ATGGACTTCGACATGCTGAATTCCCACCCGGAGGCGCAGCTCGAGCTGATGAACGCAATGCTCCAGCTCGAGCAGCTCACCGCGTTCCCCGACCACGGCGCCATGATGATGGTGCCGTCGACTCCCCCGTCGCCGCCGTGCATGCAGCAAGCTCCTCACCACCACTTCTCCACGGTGCCTCATCACATGTCCACGGGCGGCGGCGCCAACGGCGGCCGCGCCACCTACCACGACGACCACCAGTACTCCACGGTCACAGCCCGCTCGGAGTCGTACGTGGCGCGGGACGTCTACCCTGCCGGCGGCGGCGGGGACAACGGCGGGGATCAGGGCGGCGCCACCGCCGCCGTGGGGTCGTCGGCGATGCGGGAGATGATCTTCCGCGTGGCGGCGCTGCAG…
SibHLH112	transcript:KQL02155	Protein	MDFDMLNSHPEAQLELMNAMLQLEQLTAFPDHGAMMMVPSTPPSPPCMQQAPHHHFSTVPHHMSTGGGANGGRATYHDDHQYSTVTARSESYVARDVYPAGGGGDNGGDQGGATAAVGSSAMREMIFRVAALQPVNIDPEMVRPPKRRNVRISTDPQSVAARMRRERISERIRILQRLVPGGTKMDTASMLDEAIHYVKFLKTQVQSLERAAAASGRRPAAPPADDGGAAPYPGRVNGQW*
SibHLH113	transcript:KQL02207	CDS	ATGGTGGTGGTGATGACGGAGGACGGAGAGGAGGAGCGCCGGGCGCCGGCGCCGGCGTCACGGAAGAAGGAGCGGGGCCGGAGCCACAGCGAGGCCGAGCGCAAGCGGCGGCAGCGGATCAACGCGCACCTCGCCACGCTCCGCACCCTCGTCCCCTCTGCGTCACGGATGGACAAGGCGGCGCTGCTGGGCGAGGTGGTGCGGCACGTGCGGGAGCTGCGCGGGAAGGCGAGCGACGCGGCGAAGGGCGTCGGCGCCGGCGTCATCCCCGGGGAAGGCGACGAGGTGGGCGTCGAGGAGGACGACCGCTGGCGTCCCGCCGGTCGACACTACGGCGGCGTCGGCGGTCTCGGGACGGACGCCGACGACGCCTGCGACCGCCGCCTGCGGCCGCCGCGT…
SibHLH113	transcript:KQL02207	Protein	MVVVMTEDGEEERRAPAPASRKKERGRSHSEAERKRRQRINAHLATLRTLVPSASRMDKAALLGEVVRHVRELRGKASDAAKGVGAGVIPGEGDEVGVEEDDRWRPAGRHYGGVGGLGTDADDACDRRLRPPRRVRAWVCCADRPGLMTDLGRAVRSVGNARPVRAEIATVGGRTRGVLELDVCCDDGDGDVVAAAATDRGNRAVAMSTLRTALRAVLLDREEHLSAAEGYKRPRFSAQIAEVQ*
SibHLH114	transcript:KQL02232	CDS	ATGGCGCTGGAGGCCGTGGTGTTCTGTGAGGGACTCTTCGGCAGCTGGGCCATGGCGGCGGCTCCCGGAGGAGGAGGAGGGTGGAGCTGGGGCCATGGCGGAAATGAGCATGGCGGGGCCATGGAGGGGATGATGGACTTGGAAGGGGGCACCGCCGCCGCCGCCGCCTACTGGGAGGTGGACGCAAGCTCCTCCGTGATGATGAAAGGGCCTGATCAGGAGCCGGACGGCAGCTCTGCTGCGCCGCCGCCGCCCGAGAACGGATGCGGCGGCGGCAATGCAGCAGCAGCTGGTGCCGGCTTTTCGCAGGAGGTGCTAGCCGTGGCGACAACGGCGACGGTAATGTCGCCGCCGTCGGCGGCGGCTGGGAGGCGGAAGCGCCGGAGGACGAGGAGCGTC…
SibHLH114	transcript:KQL02232	Protein	MALEAVVFCEGLFGSWAMAAAPGGGGGWSWGHGGNEHGGAMEGMMDLEGGTAAAAAYWEVDASSSVMMKGPDQEPDGSSAAPPPPENGCGGGNAAAAGAGFSQEVLAVATTATVMSPPSAAAGRRKRRRTRSVKNMEEVESQRMTHIAVERNRRKQMNEYLAVLRSLMPASYVQRGDQASIIGGAINYVKELEQLLQSLEARKHARRHDPSPGAGAGDAAPAPFAGFFTFPQYSMSAGARSPAATADTPPADDEQGPNNADADGNNGGDDDDASGSRPSSVAEVEVTMVESHANLKLLSRRRPRQLLRLVAGLQGHRLTVLHLNATSDDARHMALYSLSLKVEDDCALSSVDDIAAAVHRIVEAIDQEEGGAELRSQAEE*
SibHLH115	transcript:KQL02285	CDS	ATGGATTCATTTGCATGGGCGACGGTCTCTCAGACCGCAGGGCTAGGCGGCGGCGTCTCCGACGGGAGAGGCGGGGGTCTCTTGCCGCCGATGCCCGGGTTCCAGCTCCCACCGCCGGCCGGTCTCGAGCACTTCTCGGTGGACTCCGGCCTCGTCGAGCGGGCGGTGCGCTCCTCGTCCTGCTTCGGCGCTGGAAATGGAACAGCACCCACTGCAAGCGCCTCGAACATCACCTTGGAGGGGGCGTCGGGTCGCCGGAGCAAGGTCGCCGGCGGGAGCAGCAGTGTCAATGGCGTCCACGGCGAGGTCGCGACCGGAGACTGCTCCTCCGGTGGACCGGAGCCGGAGAAGAGATCAAGCGAGGACGTTCTAGGGACGGATCAAGCGAACGCGTCCACG…
SibHLH115	transcript:KQL02285	Protein	MDSFAWATVSQTAGLGGGVSDGRGGGLLPPMPGFQLPPPAGLEHFSVDSGLVERAVRSSSCFGAGNGTAPTASASNITLEGASGRRSKVAGGSSSVNGVHGEVATGDCSSGGPEPEKRSSEDVLGTDQANASTGSANEGSGSKGVNGEKNGLAAATAAAGKRKRKGSKEPDEEGEGYIHVRARKGQATNRHSLAERLRREKISERMKLLQDLVPGCSKVTGKAVMLDEIINYVQSLQRQVEFLSMKLAAVNPQLGLNIEGLLSKDVCSRFITPGSSSLLSFQFVFARNVHQNYKTRSVSFDDMQLIRYPSAPSSAPIGFSVAQSGMVQEGVHSVASSNGFRTVMQDQLNERDSFREHVSQNICISTYPSV*
SibHLH116	transcript:KQL02296	CDS	ATGGGGCTGCAAGGGGATAAGGCGACGCACGACTTCCTCTCGCTCTACAGCGCCGCCAAGGACTCGGCCCTGCCGCTGCTGCCGCCGGAATCCAAGCCGCCGCCTCCCTCTCATCAAGGTTTCTTCCTCAAGACGCACGACTTCCTGCAGCCGCTGGAGAGGCCGTCGTCGCAGTCGCCGCCGCCGCTGCCGTCGCGACCCGCCGCGGAGAAGCAGCTCCGCCAGCACGCGCTGCCCGGCGGCATCGGCACGTTCAGCATCAGCCGCGCCGCCGCCGCCGCCGCGGACCAGCCCGGCGCGGCCGTCAAGCAGGAGCAGCCGCCCTTCGCGGTCTGGGGCCAGCCGGACCCTCGAGGTCACCCGTGGTCGCTCCCCTTCGCCGCGCGCTGCGTCGCCGTC…
SibHLH116	transcript:KQL02296	Protein	MGLQGDKATHDFLSLYSAAKDSALPLLPPESKPPPPSHQGFFLKTHDFLQPLERPSSQSPPPLPSRPAAEKQLRQHALPGGIGTFSISRAAAAAADQPGAAVKQEQPPFAVWGQPDPRGHPWSLPFAARCVAVASARPQPQQQPQRQPERKAGGGFMDAGSRSSGGAGFDDDDGLAARREVSSSLKELSVRVETKGGSCSGSAGTDQLPNTPRSKHSATEQRRRSKINDRFQILREILPQNDQKRDKASFLLEVIEYIRFLQEKVQKYEVSHPEWNQENAKIMPWSNIYFRSSWKNSQNKDEINGDMVSSDPTQVTKNGSSPRFPFAAKTEDHNNAGAFETAPGAQELAELKGCVPFKQAETPNNVTNTVASQQQAQLTNSSPSDDSAVPNGMLNNPEL…
SibHLH117	transcript:KQL02425	CDS	ATGTATGGCTCGCCGGTGTCCAAGGATCTGAACCTGCCGGTGCAGCCGCCGATGACTTCGTCCGGGCTGCTGCGCTACAGATCGGCGCCGAGCACGCTGCTCGGCGAGGTCTGCGAGGACTTCCTCCAGCCGGGGCCGCGCGCCGGCAGCCCCGACGCTGGCGCCGCCGACGTCTTCTCCAGGTTCCTCGCTGACCACCAGATCAGGGACAAGCCGCATACCCACTTCCCGGACACGGCCGCCTTGGCCTCCCAGCAGCAGCAGCAACAGCAGATGATGTTCCACTCCCAGCAGCAGCAGCAGCAGATGGCCGCCGTCGAGTCCGGGCTGTACCGCACCGTGAGCTCCGGCATGGAGGCCCCCACCGCCGGCGCCGGCGCCGGCGGCAGCAGCCTGATC…
SibHLH117	transcript:KQL02425	Protein	MYGSPVSKDLNLPVQPPMTSSGLLRYRSAPSTLLGEVCEDFLQPGPRAGSPDAGAADVFSRFLADHQIRDKPHTHFPDTAALASQQQQQQQMMFHSQQQQQQMAAVESGLYRTVSSGMEAPTAGAGAGGSSLIRQSSSPAGFLNHLNMDNGYGGMLRAGMGVGFRNGASAAAAADSTAGGRLKGQLSFSSRQGSLMSQISEMGSEELGGSSPEGAGGGRGYIPGYPMSSGWEDSSSLMSESLSGMKRPRDSSEPGQSGLTQQFSLPKTSSEMAAIEKFLQFQDAVPCKIRAKRGCATHPRSIAERVRRTKISERIRKLQELVPNMDKQTNTSDMLDLAVDYIKDLQKQVKVLNESRANCTCSASKNPQYSG*
SibHLH118	transcript:KQL02578	CDS	ATGGAGGGCAGGGCCGGCGGTGGTAGGGACTACATTGCCAGCCTGCTGAGCTCGGCGCCGAGGCTCGACTTCGGCGCGCTCGGAGCCGTGCCGGCGATGCTCGACAGCGCCGCGGCGGGGGCCGACGGCGGGGAGGACTGTCTCGAGAGGTTCTGCGGCGACCCGGGGTTCGCGGAGCGCGCGGCGCGGCTGTCCAGCTTCAGCGGGCAGCGCTTCGCCGGCGCCGCCGCGGCCGCCGCGGGGCTCTTCGGGCTGCCGCCGCCGGCGCCCGCCGCGAGCAACGGCGAGTTCGCCGGCTCCCGGGAGGCGTCGTCGGTGTCTGACCCGGCGTCAGCCATGAGGGACGCCAATGCCAAGAAGAGGAAGGCGCCCGCGGCGGCCAAAGGCAAGGGCAAGGAG…
SibHLH118	transcript:KQL02578	Protein	MEGRAGGGRDYIASLLSSAPRLDFGALGAVPAMLDSAAAGADGGEDCLERFCGDPGFAERAARLSSFSGQRFAGAAAAAAGLFGLPPPAPAASNGEFAGSREASSVSDPASAMRDANAKKRKAPAAAKGKGKEASAQAGEQKDPDAKRCKTEGAEGKDESPVKPKPEQAGSDSSVEDGGGQKPGKGKNAKPVEPPKDYVHVRARRGQATDSHSLAERVRRERISQRMKVLQDLVPGCNKVIGKALMLDEIINYVQSLQRQVEFLSMKLATVNPLDFSNLPTLLQKDIFQACGPSASSVFSLESSSSGFPFSDQGDVFQSFVPNGLENQCGLNPLDLALSQATNAQYAFQDGTASTNLQQRNFWEEDLQSVFHIDNGQSQENGVSAQSFHGQLQAGHMKM…
SibHLH119	transcript:KQL02697	CDS	ATGGCGAACTTCTCATCGCACCACTCTGCTCTCCTCCTCAAGATGCCTGCGGCCTTGACCAATGGCCACTCCCCCAACCTCTCAAGCCTCTTGTTCTACGGCCAAAACCATGGCCAAGGAGCACCGGCGAATGCCAACGCGGCATCAGGAACGGCAGCAGCCATGGCGGAGGACGCTTCGCTTGAGAGCTCCTCTGCAGTGGTTGACACCTCCCCGCAGGGTAGTGCGTCTCCAATGGACAGGAAGAGGAAGGCCACCGAGGACAGTGCCACACTTAGCTCTGCTCACTCCAAGGATTGCAAGCAGGAGGGCAAGAGCAAGAGGGGGAAGAGGCCCCACAAGGAGGCTGAGGAGAAGAGCACCACTGATGATGAGGCCCCCAAGGGGTACATCCATGTG…
SibHLH119	transcript:KQL02697	Protein	MANFSSHHSALLLKMPAALTNGHSPNLSSLLFYGQNHGQGAPANANAASGTAAAMAEDASLESSSAVVDTSPQGSASPMDRKRKATEDSATLSSAHSKDCKQEGKSKRGKRPHKEAEEKSTTDDEAPKGYIHVRARRGQATDSHSLAERVRRERISERMRMLQALVPGCDKVTGKALILDEIINYVQSLQNQVEFLSMRIASMSPVLYGFGLDSDGLHDHAQKMGGMIQEALAMPGPVLSQASPTPSQTIMDTTTTSSTPYSLQGQGAISFSQDNGSNYLMQQAVGEPTRQELLNQLVFNNMCSFQ*
SibHLH120	transcript:KQL02791	CDS	ATGGATGAGCATGCCCGCCCCACCTCCTCCACCAGCAACCCTCCCTCCCCAGCATCTTTCTTCTCCGCTGCCGGCAACGGCGGCCTGGTGCTCGAGTTCCCCTACACCGAGGTGCTGGAGCAATGGCTGATGGACGACGACGACGACAACGCACAGGACCAGCCGCCCCTAGAGCATGGAGCCGTGTCGGGCGACGGGGGCGGAAGCTCCGCTGACTTGTCCAGCATGAATAATAATAACCCGCCGGCAGCTGCGGCGACGAAGCGGCGGGGGCGGAAGCCTGGGCCCAGCTCCGGGGCCGGCCCTGCCTTCAGCCACGTGGAGGCCGAGCGGCACCGCCGGGACAAGCTCCACCGCCGGTTTTGCGACCTCCGCGCCGCCGTGCCCAACGTGACCCGG…
SibHLH120	transcript:KQL02791	Protein	MDEHARPTSSTSNPPSPASFFSAAGNGGLVLEFPYTEVLEQWLMDDDDDNAQDQPPLEHGAVSGDGGGSSADLSSMNNNNPPAAAATKRRGRKPGPSSGAGPAFSHVEAERHRRDKLHRRFCDLRAAVPNVTRMDKASLLADATAYISELRARVEQLEVEATRAALRKASPFLVVDDDGAAPAAGSFGLEEDEKLEVRMVVGQESAALRLTTAARHRHATARLMDALRSLDLPVQHACACRVGGVVVQDAVVDVPTALRDEGRLRAALLHRLQHSG*
SibHLH121	transcript:KQL02792	CDS	ATGGATGGGTTCGTCTTCCCCACCTCCTCCAGCAGCTCTCCCTCCCCGGCCTCCTTCTCCACCGCCGGCCACGACAAGGCGCTCCAGTTCGCCCCATGCGAGGTCCTGGGGCAAGGGTGGGCCGGTAACGTCGGGCTGCATGAGCCCTTGGATGGCGCGGCGTGGGGCGACGGGGGCTCGACCTCGACCACGACACGGGGCCGAAAGGCCGGGCCCGCCCGGCCCGACGAGCCCGCCATCCCCCACGTGGAGGACGAGCGGCACCGCCGGGACAAGCTCCACCGACGGTTCTGCGAGCTACGGGCCGCCGTGCCCAACGTGTCCCGGATGGACAAGGCATCCATTCTTGCCGACGCCACCGCCTACATCACCGAGCTGCGCGGCCGCGTGGAGCAGCTC…
SibHLH121	transcript:KQL02792	Protein	MDGFVFPTSSSSSPSPASFSTAGHDKALQFAPCEVLGQGWAGNVGLHEPLDGAAWGDGGSTSTTTRGRKAGPARPDEPAIPHVEDERHRRDKLHRRFCELRAAVPNVSRMDKASILADATAYITELRGRVEQLEAMAREAAARQGAPSAASHSFRNLEAEKLEVRMVGPKAAALRLTTAAARHRHAPARLMDALRSLDLPVRHACICRVAGVTVQDAVVDVPAAALRDEGGLRAVLLHRLQVSG*
SibHLH122	transcript:KQL02793	CDS	ATGGATGAGCTGGTCTGCCCTGCCTCCTCCAGCAGCTCTCCCTCCTCGGCCTCCTTCTTCTCCACCGCCGGCCACCACCAGGAGCTCGAGTTCATGCCCTGCGATGTCCTGGAGGGATTGCTGGGCGACGAGGACTGGATAGATGAGGCCCCAGATGGCGTCACGCTCGGTTACGAGGGCTCGAGCGCGCGCTCGCCGGGAAACGACCTGCCCGGCGAACCGCCAGCACCTGAGCCAAAGAGGCGTGGCCGGAGACCAGGGCCCCGGTCCGACGCCCCCGTTCTTAGCCACGTGGAGGCGGAGCGGCAGCGGCGGGACAGGCTCAACCGCCGCTTCTGCGAGCTCCGGGCCGCCGTGCCCACCGTGTCCCGGTTTGACAAGGCCTCCCTCCTGTCCGAC…
SibHLH122	transcript:KQL02793	Protein	MDELVCPASSSSSPSSASFFSTAGHHQELEFMPCDVLEGLLGDEDWIDEAPDGVTLGYEGSSARSPGNDLPGEPPAPEPKRRGRRPGPRSDAPVLSHVEAERQRRDRLNRRFCELRAAVPTVSRFDKASLLSDAATYITQLRDRVKQLEAETRRAAMTSAAAAAPAMAATSSLGVQAEELELEVRMVGGEAAALRLTTAVRHRHAPARFMLALRSLDLPVQHACVCLVGGATVQDAVVDVPAGLRDEHGLRAALLHMLQQTGW*
SibHLH123	transcript:KQL02794	CDS	ATGGATGAACTCGTCGTCTGCCCCGCCTCCACCGCCTGCAGCTCCCCCTCCCCGGCTTCCTTCTTCTCCACCGCCGGCCACCACCAGCAGCAGCAGCAGGAGCTCGACTTCGTGTCCAGCGAGGTCTTGGAGCAATGGCTGGCGATCGACGACTGCATGGACGACGAGACCCTGATGGACGGCGCCGCGTGGGGCATCGAGGGCTCGCGCTCGCCGGGCAACGATCTGTCCGGCAAGCCGCCGGCACCTGCGCCCAAGCGGCGGGGCCGGAAGCCCGGGCCCGGGACCAGCGGCCTCGCCCTCACCCACGTCGAGGCGGAGCGGCAGCGGCGGGACAAGCTCAACCGCCGCTTCTACGAGCTCCGCGCGGCCGTGCCCACCGTGTCCCGGATGGACAAA…
SibHLH123	transcript:KQL02794	Protein	MDELVVCPASTACSSPSPASFFSTAGHHQQQQQELDFVSSEVLEQWLAIDDCMDDETLMDGAAWGIEGSRSPGNDLSGKPPAPAPKRRGRKPGPGTSGLALTHVEAERQRRDKLNRRFYELRAAVPTVSRMDKASLLADAAAYITQLRGRVEQLEAEAKQAAASAVAAAATAAAPAQEKLEVRMVGQEAAALRLTTAARHAPARLMLALRSLDLPVQHACVCRVGSVTVQDAVVDVPAAALRDERRLRAALLNRLQQSG*
SibHLH124	transcript:KQL02795	CDS	ATGGATGAGCTCGTCTCCTCCAGCAGCTCTCCCTCCACCGCCCCCATCTTCTCCCCCGCCGGCAACCTCCTGGAGCTCGACTTCGTGTCCTGCGACGTCCCGGACCAATGGATGGGGGGCCAAGACTGGCTTGACGAGCCCCTGGACCTGGATGGCGCCGCGTGGGCCGACGAGGCGGGCTCGGGCGGCTCCGCGTCGGCGGGCAACGCCGACGTGTCCGGCGAGCCGCCGCCCGCGCCGAAGCGGCAGCGCGGCCGGAAGCCCGGGCCCCGGACCAACGGCCCCGTCATCAGCCACGTGGAGGCCGAGCGGCAGCGGCGGGACAAGCTGAACCGCCGCTTCTGCGAGCTCCGGGCCGCCGTGCCCACCGTGTCCCGGATGGACAAGGCGTCCCTCCTC…
SibHLH124	transcript:KQL02795	Protein	MDELVSSSSSPSTAPIFSPAGNLLELDFVSCDVPDQWMGGQDWLDEPLDLDGAAWADEAGSGGSASAGNADVSGEPPPAPKRQRGRKPGPRTNGPVISHVEAERQRRDKLNRRFCELRAAVPTVSRMDKASLLADAAAYIAELRDRVEQLEAEAKQASAATTVAAAAHPFAGGGLEENLEVRMLGREAAALRLTSAARHAPARLMLALRSLDLAVQHACVCRVGSTTVQDAVVDVPATLRDERGLRAALLHKLQSSSLHVLLVFRGRPPAWTYTYSGGESRRLHVIPCLFLRFSLLLMSLASMFAHT*
SibHLH125	transcript:KQL02796	CDS	ATGGACGAGCTTGCCTGCCCCAGCTCCTCCTGCAGCCCTCCTCACTCCCCGGCCTCCTTGTTCTCCTTCGCCGGCGGCCACCACCCGGTGGTGCTCGAGTTCGAGTCCTGCGACGTCCCGGAGCAATGGCTGGAGGATGACGGCGAAGGTCTGCAGGAGACACTCTGGGCTAACGGCGCAGTGTGGCGCGACGGGGCCTCGCCGCCCTCGGCAGGCAAAAACATGTCTGGCAACCCGACGCCGCCGCCTGCGCCGACGAAGAGGCGGCGCGGCTGGAAGCCCGGGCCCCGGACCAACGGCCCCGTCATCAGCCACGTGGAGGCGGAGCGGCAGCGGCGGGACAAGCTGAACCGCCGCTTCTGCGAGCTCCGGGCCGCCGTGCCCACGGTGTCCCGGATG…
SibHLH125	transcript:KQL02796	Protein	MDELACPSSSCSPPHSPASLFSFAGGHHPVVLEFESCDVPEQWLEDDGEGLQETLWANGAVWRDGASPPSAGKNMSGNPTPPPAPTKRRRGWKPGPRTNGPVISHVEAERQRRDKLNRRFCELRAAVPTVSRMDRASLLADAAAYIAELRGRVQHQLEAESKKASAAVTTVTAAAHSFAGGGLAVEEDLEVRMLGREAAVLRLTSAARHAPERLMVALRSLDLPVQHAYVCRVGGMMTVKDAVVDVPAALGEEGRLRAALLQSLQGGG*
SibHLH126	transcript:KQL02797	CDS	ATGGATGAGCTCGTCTCCCCAGCATCCTTCTGCTCCCCTGCCTCCCCGCCCTCCTTCTTCAACGCGGCAGGCCACCACTCAGTCCTCGAGTTCGTCTCCTGCGGCCTGCCGGAGCAATGCTGGCTGATGGGCGACGAAGCGCTCGACGATAAGACCATGCATGACGGCGCCGAGTGGGTCTCCGGGGGCTCGCACTTGGCGGGCTCCGACCTGTCCGCCGGTAACCCGCACGCGGCGGCCGCCATGTGCGAGCCCTCGGCGAGGAGGCGGGGCAGGAAGCCCGGGTCCCGGTCCGACGGTCCCACCATCAGCCACGTCGAGGCGGAGCGGCAGCGACGGGAGAAGCTCAACCGCCGGTTCTGCGACCTCCGCGCCGCCGTGCCGACGGTGTCCCGGATG…
SibHLH126	transcript:KQL02797	Protein	MDELVSPASFCSPASPPSFFNAAGHHSVLEFVSCGLPEQCWLMGDEALDDKTMHDGAEWVSGGSHLAGSDLSAGNPHAAAAMCEPSARRRGRKPGSRSDGPTISHVEAERQRREKLNRRFCDLRAAVPTVSRMDKASLLADAAAYIAELRGRVEQLEDAARQAAARKQGGGNPAACPASGDLEEKVEVRMVGREAAAVRLTTAAARHAPARLMGALRSLDLPVQHACVSRVGGAATVQDAVVDVPAALQDEGCLRAALLHVLQQQDESA*
SibHLH127	transcript:KQK96655	CDS	ATGGAGGGTGAGAGCAGCATGGTGGCCATGGGTTTCGGACTCTACTGGCAGTCGCCTCCTCGCTTCCTCCTCGAGCCCCTTGACCTCGCCGGCGCCGCCGTCGACGACAGCATGTACGCCTACGTGCCGCCGTACGACGAGGCAGAGTCGCTGTCCGGCCTGTGCTCGTCGTACGCGCCGGGGCATTCCAGCTCGCCCGACGGCGGCGCTGACTCCTGCTCCACGCCGGCGGCGGTGGCGCCACCGCCGCCTGCCGTGGCGACGAGGAACACGGCCATGGAGCGCGGCCGGCGCCGCAGGCTCAACGAGAAGCTCTACGCGCTCCGCAGCGTCGTCCCCAACATCACCAAGATGGACAAGGCGTCCATCATCAGGGACGCCATCGCCTACGTCGAGCAC…
SibHLH127	transcript:KQK96655	Protein	MEGESSMVAMGFGLYWQSPPRFLLEPLDLAGAAVDDSMYAYVPPYDEAESLSGLCSSYAPGHSSSPDGGADSCSTPAAVAPPPPAVATRNTAMERGRRRRLNEKLYALRSVVPNITKMDKASIIRDAIAYVEHLQEQERRVLADISALRQSSATATATVKTEGAPATEDAGRSFLPRKKMRRALAIACANDATRSITTSSPPVQILEVEVSEAGERVAVVSIRSSRGRDAVSQVCRALEPLGLGVLTASITAAGDTVVHTMFVETGEMGGALLKEAILAALAQLDVTIGPLKSMSCWELDAAMES*
SibHLH128	transcript:KQK96658	CDS	ATGGAGGCAGCTGATTTGCTGACCCTGGGCTTCGACTTCTGTTTCCAATCACCGCCTCGCTTCTTCGACGAGCCCTACGAGCACGACCTCGCCGTCGTCGACAGCATCGTGCTGCACGCGCCGGCCGAGGCCGAGTCGGTCACCGGCCTCTACCCATCCAACAACAGAGAGGCCTCGAGCTCGTCGGACGGCGCCAACTCGTCATGCAACACGCAGGTGCCGCCGGCGTCGTCGCCGGCCGGTGGCTTGGCGAATAAGAGCATGGTCATGGAGAGGCACCGGCGCAGGAGGCTCAACGAGAAGCTCTACGCGCTCCGCAGTGTCGTCCCCAACATCACCAAGATGGACAAGGCGTCCATCGTCAGGGACGCCATCGCCTACATCCAGCAGCTGCAGGAG…
SibHLH128	transcript:KQK96658	Protein	MEAADLLTLGFDFCFQSPPRFFDEPYEHDLAVVDSIVLHAPAEAESVTGLYPSNNREASSSSDGANSSCNTQVPPASSPAGGLANKSMVMERHRRRRLNEKLYALRSVVPNITKMDKASIVRDAIAYIQQLQEEERRVLAEVSALESSSDTAATVKTEDHAAAGDADSYPRRTKRTRTAAADGGSVTLSVDDASPPVQILEVVVSEAGEKMAVVSVRCSRGRDAVAKVCRALEPLRLRVVTASIAAAGDAFVHTMFVEIEEMSGAQLKETVEAALAHLDVTRHSLKTKRYWED*
SibHLH129	transcript:KQK96659	CDS	ATGGACGCCGAGATGGGCGACAGCTACTGGGAGGAGACGCAGCGCTACCTGGAGTACGAGGAGCTCAGCATCTACCTGGAGGCGCAGGAGGACGCCATGTCCTGCTACGACTCCAGCTCGCCGGACGGGTCCAATAATTCCCACTCGTCGTCGGCTCCGGCGGGTGACAAGGGCGCGTCCGGCGGCGGCCGCGCCGCGGCGGGGGGAAACAAGAACATCATCGTGGAGCGCGACCGTCGCCGCAAGCTCAACGAGAAGCTCTACGCGCTGCGCAGCGTCGTGCCAAACATCACAAAGATGGACAAGGCATCCATCATCAAGGACGCGATCGAGTACATCCAGCAGCTGCAGGCGGAGGAGCGGCAGGTCCTGCAGGAGGTGCGCGCGTTCGAGTCCGCC…
SibHLH129	transcript:KQK96659	Protein	MDAEMGDSYWEETQRYLEYEELSIYLEAQEDAMSCYDSSSPDGSNNSHSSSAPAGDKGASGGGRAAAGGNKNIIVERDRRRKLNEKLYALRSVVPNITKMDKASIIKDAIEYIQQLQAEERQVLQEVRAFESAGGGAPPPEEGFEHDEGLLLLQAERTKKMKRARSVPSIVAAAPPPPPPVEVLELRVSEVGERLLVVSVTCAKRRDAMAQVCRAIEELRLRVITASITAVAGCLMHTVFVEVDQIDQVRMKEMIEVALTQLDATRSPPSSMSC*
SibHLH130	transcript:KQK96661	CDS	ATGGACACACAAATTGCGCACGTTGAACTCGCTGCCAAGGACCTCAGCGCGTCAGGCTGCCAGGGCGGGCCCACGGGGCGCTCCAGGATTCCCGCACGTTTCCCTCCTGGTCGTTACGCGGAGGAGACCCGGGACCAGGGACGCGTCCGCGTCCTCGACCAAGAATTCATTCCAAATACAGAGCAGAGCAGAGCAGAGCAGAGTAGTGAGGCAGCCATGGAGATGGGAGACAGCTTCGAGTACTACTGGGAGATGCAGCGTTTGATAGAATCCGAGGAGCTCAGCAGCATGTACCTGGGCGCGCAGGACGACGCACTGTCCTGCTACGACTCCAGCTCGCCGGACGGCTCCATGTCCAACTCGTCCTGGGCGCCGGCGGTGACGGTGACCGCGGCGGAC…
SibHLH130	transcript:KQK96661	Protein	MDTQIAHVELAAKDLSASGCQGGPTGRSRIPARFPPGRYAEETRDQGRVRVLDQEFIPNTEQSRAEQSSEAAMEMGDSFEYYWEMQRLIESEELSSMYLGAQDDALSCYDSSSPDGSMSNSSWAPAVTVTAADDDKAAGGAGAAGANKNIIMERDRRRKLNEKLYALRSVVPNITKMDKASIIKDAIEYIEQLQAEERRMLQEVRALEPAGGSDEERYEYDEGLLLQAERTKKMRRARSVPSIAADGAAPPPPAPVEVLELRVSEVGERVLVVSVTCGKGRDAMARVCRAVEELRLRVITASITSVAGCLMHTIFVEMRDQVGRRGRRRTEQRRQDATPPHRISPTHVKQRYQVPRNKFLSTCLIL*
SibHLH131	transcript:KQK96811	CDS	ATGCAGGGGTTCGGGCTGGCGTGGGCCGACCTGCAGCTGCCCGACTCCTCGGGCGCCGCCGCGCACTTCGACTCCGCGCTCAGCTCCCTCGTCTCGTCCCCGTCCCACAATGCCGGCGGCTGCTACGGCGCCGGCGGAGACGACGTGGCCATCATCGGCGACCTCATCGGCCGCCTCGGCGGCATCTGCGGCGCCGCCGCGGCCGCCAGCGCCAGCAACTCCTGCTACAGCACGCCGCTCAGCTCCCCGCCCCGCGGCGGCGCAGCTTCGCCGGCCGCTGCGGCAGCAGCGTCGTTGGCCTTCCGGGGCGGCTGCTGCGGCTACCCCGGTGGCGCCGCCGCCCTCGAGACGGCCGGCACCGGCCGGCTGTCCCGCGTCGCCAGCAGCAAGTCGTTCGGC…
SibHLH131	transcript:KQK96811	Protein	MQGFGLAWADLQLPDSSGAAAHFDSALSSLVSSPSHNAGGCYGAGGDDVAIIGDLIGRLGGICGAAAAASASNSCYSTPLSSPPRGGAASPAAAAAASLAFRGGCCGYPGGAAALETAGTGRLSRVASSKSFGAPALGSPDAAPPAKKRKASGKGKATSSAMTPAAAANASSKRSKVAAGGGAEGKDDDGGDNAAAAPEPEPAKGYIHVRARRGQATDSHSLAERVRRERISERMKMLQSLVPGCNK
SibHLH132	transcript:KQK96911	CDS	ATGGAGCACGAGTTACTCCAGATGCTGCACCTGCCGCCCCATGAGCTGGGCCAGGACCACCTCACGGTCAGTGCGGCCTTCTTCGACGTCCACGGCGACGCGCATTTCCCGGGCAGCGGCGGCGGGTTTGCCGGGGCGGTCGCCGACGACGACTGCAGCTGGGTCGAGGACCTCATGCAGCTCGGCGACGAGCTGTTCGGCGGCGCCGGCGCTGGCTGCGACGATAACAATGCCGCCGGCATGGACGAGGGCAACCGGCATCCGTGGCAGTGGAACGGCGGCGACGGGAGCCCTCCTTCCGTGGAGCAAGGCGCCGGGGAGCTCGCTTCCGAGCCGCACCGCGACGATGACGGCGGCGACGGCGACGGCGCGTCGCCGGTGACGAGGAAGCGGCGGGAC…
SibHLH132	transcript:KQK96911	Protein	MEHELLQMLHLPPHELGQDHLTVSAAFFDVHGDAHFPGSGGGFAGAVADDDCSWVEDLMQLGDELFGGAGAGCDDNNAAGMDEGNRHPWQWNGGDGSPPSVEQGAGELASEPHRDDDGGDGDGASPVTRKRRDRSKTIVSERKRRVRMKEKLYELRSLVPNITKMDKASIIADAVVYVKNLQAHARKLKEEVSALEARPRSPRQGQQQQRNRRAAAAAAAAGRRRQERDEDNGTAASGARVTHVGAAQVGEGRFFVTVECERRDGVAAPLCAAVESLACFRVETSSLVRSGTDRVVSTLTLKVNEQVGDAAVCEGSVVKLLVMAALLKEGFRPEAAVEIS*
SibHLH133	transcript:KQK96912	CDS	ATGGACATGGAGCACCAGCTGCTTCTCTTCTCGCCGCAGGAGCACTTCATGGCCAGCCCGCCGGGCTTCTTCGCCGTGGGCGCCGGATACTCCGCGCATTTCCAGACGGGCGAGTTCGTCGAGCCGGTTGGCGTCGTGGCGACCGGCATCGAGGACGGCGCGTGGGTGGAGGACCTCATGCAGCTCGGCGACGAGCTGTTCGGCGGCGGCGATGTCGCTGCCGTCGCCGGCACGGGAGACCACGAGCCGTGGTGGTACGAAGACGACGGCGGCGGCGGGTCGGGGTCCACGGACGGGCCGCCGGCGAGCGTCTCGCCGGGCGGCTACGGGAGCCCTCCTCCCTCCGGGGAGCAAGGCGCCGAACCGCACCGCGAGGACGGCGGCGACGACGCGTCGCCG…
SibHLH133	transcript:KQK96912	Protein	MDMEHQLLLFSPQEHFMASPPGFFAVGAGYSAHFQTGEFVEPVGVVATGIEDGAWVEDLMQLGDELFGGGDVAAVAGTGDHEPWWYEDDGGGGSGSTDGPPASVSPGGYGSPPPSGEQGAEPHREDGGDDASPVTRKRRDRSKTMVSERKRRVRMKEKLYELRSLVPNITKMDKASIIADAVVYVKNLQAHARKLREEVAALEVRPRSPSPAGPGHEQHGGRTAAAAAAGRRHHRPAAAGHGARLSHVGVVQVGDGRFFVTVECERRDGVAAPLCAAAESLACFRVESSSLARSGPDRVVSTLTLKLSERVGDTIIGENSVKLWVMAALLKEGFRPEPTVEISSRSTCQPIN*
SibHLH134	transcript:KQK97270	CDS	ATGTTGTTGCTAGAATATAAATCTTTTCTAGGGGTGCTAACTGCAAAGTGTTTGCATTCTCATGTGTTCTTTGCGGCTGTTGCAGTACATGAGTCCTCTCCATCACAATTCTCCCCCCTCACATCATCCTCTCCTCTTCCTTGCAACCATTGTGCCATGTCTGAAGAAGGCGCCGACCTGCCCCATGAAGTCGAGCATGATCACGCCACCGCCCCCGATGGCAGCACACCTGCCGTTGTTGGGTCGGCGATCGTGAAGCTGGCCAGTTCCAATTCTGAATCCGTCGGTGAGATGGCCAGCGAGACCAGCAACACTGGGTCTAAGCCAGCCAGCCCGGCGCTGCTCCATGCCGGCGAGGACAGCAACACCGAGTCAAAGATCGCCAGCCCGGTAGTATTC…
SibHLH134	transcript:KQK97270	Protein	MLLLEYKSFLGVLTAKCLHSHVFFAAVAVHESSPSQFSPLTSSSPLPCNHCAMSEEGADLPHEVEHDHATAPDGSTPAVVGSAIVKLASSNSESVGEMASETSNTGSKPASPALLHAGEDSNTESKIASPVVFHAGEDNTGSKLSSPVVLHAGEENNAGSKLASPAVLHDGEDNNAGSKLASSAVLHAGEDNNTESKLASPVVLHPGENNRAEYKLAIQAVPHAGEDSTPMSKLACPVVLYAGEGTNADSKMDIPMPHVSVDSNTNARFKHDSPAVLYAELASQVVPHAGPTVLQAGEGNNIQAVPHAGEDNNAGSKLAMSAGLHVGESNNASKFIIQAVTHAGEDNNAESRLSRLGEFQAGEGNNTASKHAIQAVPIASDDNNSGSKIAIEAVPYAGE…
SibHLH135	transcript:KQK97370	CDS	ATGGAGGACTACTCGGGCCTGTTCTTGCAGTGGGCGATGGATAGGCCGCAGCAGGAGCATCTGGCGGCAGCCCCTGTCGACGGTGAGTGCGGTGAGGTGGCTACCTTCCCCTCGCTCCAAGCGCTCCGCGAGGCCTCGCAAGCTGAAGAAATGGTCCAGGAGCTGATCGGGCAGCCCCACCCGGCAAACAGCTGGAGCCCAGGCGATGGGTACATCATCGACGGCAGCAGCATCGGCAAGAACGCAGATCCCGCACTGAGCAGAAGCACGAGCTGGAATTTCGGCGCCGCCTCAGCGCCGCCGCCGGGTCCTCGCGACGGCGGCATGTCTGGGGCCGCCGCCACACGCAGCCTGCCGGAGCTGACGTGCGGGCCACCGCCGACGAGAAGAGCCGTCTTG…
SibHLH135	transcript:KQK97370	Protein	MEDYSGLFLQWAMDRPQQEHLAAAPVDGECGEVATFPSLQALREASQAEEMVQELIGQPHPANSWSPGDGYIIDGSSIGKNADPALSRSTSWNFGAASAPPPGPRDGGMSGAAATRSLPELTCGPPPTRRAVLKSVGSMYAQDHIIAERKRREKINQRFIELSTVIPGLKKMDKATILSDATRYMKELQEKIKALEDGSSDRSIESWVLVKNPCIAVPDEGSSQSWTSSGTPAMSRNPLPEIEARFLEKSVMVRIHCEDGKGVAARVLTEVDELHLSIIHANVTPFPASTLIITITAK
SibHLH136	transcript:KQK97808	CDS	ATGGACCCGCCGCCGCCGCCGCCGCGGGCCCGGTTGCGCTACGGCAGCGGCGGCTCGGCACAGCAGGGCGGGCAGCAGTTCCCGTTCGTCGTTGACCCCACGGAGGCGGCGGGGGCGGCGGCAGTGAGGGCGTTCTTCCCGGCGCCTGACGGCGGGGAGCCGCCGCCGCCGTCGTCAGGGGACCGCGCGCCGGGGCAGGAGCGGTACGGCGGCCATGGCGAGATCTCGCTGGGGCACGGGCAAGGGGTGCATCATCATCGCTACCACCAGTTCGGCGTTGAGGGGAAGCAGCTGGACGGCGGCCCGGCGGCGGCGCCGCTGCCGCGGCACAGCAGCTCGCCGCCGGGGTTCTTCTCCAGTCCCGTCGTGGATAACGGTTTTCCTAGTGCAAGAGCTGGA…
SibHLH136	transcript:KQK97808	Protein	MDPPPPPPRARLRYGSGGSAQQGGQQFPFVVDPTEAAGAAAVRAFFPAPDGGEPPPPSSGDRAPGQERYGGHGEISLGHGQGVHHHRYHQFGVEGKQLDGGPAAAPLPRHSSSPPGFFSSPVVDNGFPSARAGVGVGGDVHHATSSYHKKMKSPMNLAGQGTLSHISEDGIPDLTNNVYGSGHSEENITTNSVARSSNGFSIGTWEDSNSIVFSNPASNAGIHNNDDIIASLSNYELQFGATKETSGMDKYLQMQQDQVPFRVRAKRGCATHPRSIAERERRTRISEKLRKLQALVPNMDKQTSTADMLDLAVDHIRGLQSELQALKQDKEQCTCRGNHHPSGR*
SibHLH137	transcript:KQK97879	CDS	ATGATGATGGCTGAAGTGGCCAATCACAGCAAGAGGAACCACACCGACAGCTACTTCAGCGGGAAGGCCGTCGTCACCACCAGCTCGGAGGAGTTTGGAAGCATGATCTCGAAGAAGCCGAGGAACACGAGCCCGAGGACGTCTCCCGTGTCACCAAAGGAGAAGAAGGACAGGATCGGCGAGAGGGTCGCCGCGCTCCAGCAGCTAGTGTCACCGTTTGGAAAGACGGATACGGCTTCTGTTCTGCAGGAGGCGTCAGGGTACATCAAGTTCCTGCACCAGCAACTCGAGGTCCTGAGCTCCCCTTACATGCGTGCTCCTCCGGCCGCCGGCGCTGCGCCTGAGGATCCCGAGCACTACAGCCTCCGGAACCGCGGGCTGTGCCTGGTTCCGGTGGAC…
SibHLH137	transcript:KQK97879	Protein	MMMAEVANHSKRNHTDSYFSGKAVVTTSSEEFGSMISKKPRNTSPRTSPVSPKEKKDRIGERVAALQQLVSPFGKTDTASVLQEASGYIKFLHQQLEVLSSPYMRAPPAAGAAPEDPEHYSLRNRGLCLVPVDLTLQLTQSNGADLWAPANTTRRR*
SibHLH138	transcript:KQK98101	CDS	GTAGCAACATCGGAGATCATGGACGACTCCGGCCTGTTCATGCAGTGGGCTCTGAGCACGCTGCAGGAGCAGCAGGAGCCCCCTCCGGTTCCCGCCGCGGACGACAGCGGCAGCGAAGTCACCATCGTCTCGCTTCTGGATCAGTTCGGGCACCCGGCATCACCGGATTGCACAGTACCGGGGAGACCACCAGTGCTGGAGGCCCGCCGGTGGGCCGCAACCAGCTGGAGCGCAGGCGACACCAACAGCGGCTCGGACGGTGGCGGCAACGCACCCGTCCCAGTCCCAGCCATGGAGCGCGACGGCTTGTCGCCGTCGCTAGACTCGGTGAAGCGTGCCACCGCCGCAACCCAGACGGGTAGCGTTGGTAGCGGCACCAGCCAGCCAATGAGCTGGGAC…
SibHLH138	transcript:KQK98101	Protein	VATSEIMDDSGLFMQWALSTLQEQQEPPPVPAADDSGSEVTIVSLLDQFGHPASPDCTVPGRPPVLEARRWAATSWSAGDTNSGSDGGGNAPVPVPAMERDGLSPSLDSVKRATAATQTGSVGSGTSQPMSWDFSHSASPRLSNEVMPINYAAAARSSAPYARDHTISERKRREKISQRLIELSTVIPGLTKTDKATILGDAVRYVKELQEKLRVLEDGSRKNGRSFSPVLAKKPRIATPNDEDAVLPSYPPAASNAEIDARISGDNVTVRIHCKDAKGVLVKLLTEVEGLHLSIIDTNVMPFLECTLIINIMAKVEEGFNSKPDDIVGSLKSVLHQHGTRNSTQEKRSSC*
SibHLH139	transcript:KQK98318	CDS	ATGGAGCGGCGACGGCACTCACGGTACCTGAGCCCGCCGGCGCAGGCGATAGCGCTGTGGATGGCCCTTGGGACCTCTCCGCCCTCTGCAGGTGACGGCGCCTACTCCTCCAAGCTCCTCGACACGCTGCGCCTCGTGGTGCGTTCAGGCGGCGGCGCAAGCAGCAGCAGCAGCGGTGGTCGTGAGGTGGCCGCGCGGGGTCAATCGCGCTGGAGCCGCGCCATCCTCGCCCGCCAGCGCCGGCGCCGCCGCCGCAGCAGGCCGGGGACGTCGCTGCTGGTGAGCAAGACCCGGGCGCTGGGAAGGCTGGTGCTCGGGTGCCGGAGGCTGTCGTTGCTCCCTGCGTTGCTGGCCGAGGTGTCCGACGACTACATTGCGGCGCTCCAGATGCAGGTGCGC…
SibHLH139	transcript:KQK98318	Protein	MERRRHSRYLSPPAQAIALWMALGTSPPSAGDGAYSSKLLDTLRLVVRSGGGASSSSSGGREVAARGQSRWSRAILARQRRRRRRSRPGTSLLVSKTRALGRLVLGCRRLSLLPALLAEVSDDYIAALQMQVRAMNRLTQGIEEVGGGVIIHIFKN*
SibHLH140	transcript:KQK98420	CDS	TTCCTAACGTGGACGGATGGGTTCTACAACGGCGAGGTGAAGACGAGGAAGATCGCCAACTCTGCGGAGCTGACCGCCGACCAGCTCGTCATGCAGCGAAGCGAGCAGCTGCGGGAGCTCTACGAGGCCCTCCTCTCCGGCGAGTGCGACCGCCGGACGGCGCGGCCGGTCGCCTCGCTGTCGCCGGAGGACCTCGGCGACACCGAGTGGTACTACGTGGTCTGCATGACCTACGCCTTCCGGCCAGGCCAAGGGTTGCCGGGAAGGAGCTTTGCTAGCAACGAACGTGTCTGGATGCGGAACTCTCACCTCGCCGACAGCAAAGCCTTCCCCCGCGCGCTCCTGGCGAAGACAATCGTCTGCATCCCGTTCATGAGCGGCGTGCTTGAGCTGGGGACA…
SibHLH140	transcript:KQK98420	Protein	FLTWTDGFYNGEVKTRKIANSAELTADQLVMQRSEQLRELYEALLSGECDRRTARPVASLSPEDLGDTEWYYVVCMTYAFRPGQGLPGRSFASNERVWMRNSHLADSKAFPRALLAKTIVCIPFMSGVLELGTTDAEPSSSPSANETGKPADIIVFEDLDHIAMEAMIAGGQELGEAESLSDGTLEQITKEIDEFYSLCEEMDVQPLEDTWIMDGSFEVPSSPQPAPGPATTNAAATSSALVDGSRATSFTAWARPESDSDEVAVPVVEEPQKLLKKAVAGGAWAANNGGGGTTRMAQESGVKNHVMSERKRREKLNEMFLVLKSLVPSIHKVDKASILAETIAYLKELQRRVQELESSREPIISRPSETTRATRRHDDEAVRKKVCAAGSKRKGSELG…
SibHLH141	transcript:KQK98493	CDS	ATGGAGGCGGCGCTGGGGGCGTTGTGCCGCGCCGGAGGGTGGTCGTACGCGGCCGTATGGCGCTTCCATCCCCACGACCCTCGGTTGCTTACATTGGGGGAGAGATACTCCGAAGATGAGGCTAAAACAGTGGTTGAGAAGATGCTCGGTCAAGTTCATATTATTGGGGAAGGCATCATAGGAGAAGCTCTAATAAGCGGTGAGTGTCAATGGATATACGATGCTACTTGCAACGCGTTGAACCAGACAAGCCACGCAGATAACCGAGAGTTATTTGAGGGTTATACGTGGTGGCAATACCAGTTCCTGAATGGAATAAAGACCATTGCAGTATTACCTCTTCAGTTGCAGGGATTGGTGCAATTTGGTTCCTTTCGGAAGGTTCCCAGGAGCTCAGAT…
SibHLH141	transcript:KQK98493	Protein	MEAALGALCRAGGWSYAAVWRFHPHDPRLLTLGERYSEDEAKTVVEKMLGQVHIIGEGIIGEALISGECQWIYDATCNALNQTSHADNRELFEGYTWWQYQFLNGIKTIAVLPLQLQGLVQFGSFRKVPRSSDFLNQVRNIFDQMKNASMENTRINSLACSQQPIITSLRSANDILVHNTVNPLQSEKLEDNIEKAESIRSSICSPSNSQRPLNDLTSYVTGNTNIDTHILAMPVNSKSIYELKGFDKVTDFFHQNVDARTEVQVNSSKVPDSFIASIMSAYKSSNNLHRMTNESSDQNMPYPPYHYTTTNSPNSRLDELCYSSAGFSSSLTTVSGKCLQTESDRFLCKSVSFSSNPCVSEIQDNCLTPHHALMHKQSLIPDTGECVKLLSPDSTCPEL…
SibHLH142	transcript:KQK98689	CDS	ATGACGCTGGAAGCTCTGTGCGCGCCCAGGAGCGACGTCCTCGTCTACGACACCTTCAACGCCGCCGCCGCGTGTGCCGCCTCGGCCGGGAGCTTCCTCTTCGGCAATGCGCCGGCGGTGGAACCGTCGCCAGCGCCGGCCGCCCAGGCGCCGGGCGCGGAGGGGGAGAGCAGGGTGCAGCAGCAGGGAAGGAGGAAGCGGCGGCGGCGGCAGAGGAGCGTCAGGAACGCCGAGGACGCCGAGAACCAGCGGATGACCCACATCGCCGTCGAGCGCAACCGACGCCGCCAGATGAACGAGTACCTCGCCGTGCTCCGCTCGCTCATGCCGGAATCCTACGTCCACCGGAGCGACCAGGCATCCGTTGTCAGCGGCGCCATCGATTTCGTGAAGGAGCTC…
SibHLH142	transcript:KQK98689	Protein	MTLEALCAPRSDVLVYDTFNAAAACAASAGSFLFGNAPAVEPSPAPAAQAPGAEGESRVQQQGRRKRRRRQRSVRNAEDAENQRMTHIAVERNRRRQMNEYLAVLRSLMPESYVHRSDQASVVSGAIDFVKELEQQLQSLEAQKLALQQQQRRDTAAAERDAAPTPARDPAPAAEDAAAREAAAERPPFARFFRYPQYSWRHAPPREDGAAAAAAAVGAEEDVSRASAVADVEVGMVVDAHASLRVMAPRRPGQLLKLVARMQALGLAVLHLNVTAALGGELALYTLSLKVEEGCGLTTAEDIAAAAHHVLCVIDAEAAAAAAAQRLLAPGAGQPEPLVGTNPPPLHR*
SibHLH143	transcript:KQK98733	CDS	ATGATTTGGAGTGAAGATAGCAGGCACTGTTGTGCCAAAATGATTCCTGGGGGTGGCTATTTTGAAGGCTCCCATGATCAGTGTCTCATGGCAGGACCTTTCATCCATGACTCTTCTCAAATTCCTAAGGGCAACGGTGACACAAGCATTGAGCTGCAGAAATTCAAAGTTCCCTCCTTTTCCACGGAAGCACTCTCCAGTCCAACCATTTTTTCCTCTGAAGATGTAGGAGGAACTAATCTCCTTCAGCATCAACTAGGAATTGATTTGGAACAAGAGGCTCCCCCAGGAGAAACTGCAAGCTGGGATCCTTCTGTCTGCACTATCCAAGATCAAAGCATCAACCATCAGTTTGGAGGATATTCAGAAAACATGTTGGTGGAACCAGAGATCCAACAA…
SibHLH143	transcript:KQK98733	Protein	MIWSEDSRHCCAKMIPGGGYFEGSHDQCLMAGPFIHDSSQIPKGNGDTSIELQKFKVPSFSTEALSSPTIFSSEDVGGTNLLQHQLGIDLEQEAPPGETASWDPSVCTIQDQSINHQFGGYSENMLVEPEIQQYDAALYPNGAYTPAPDLLNLLRINAASAFPAATSVFGDAALNGSNYLDLNGELAGVAAIPDNGLMFTGDSSVHLGYHATQPHLANDICHSLPQNYGLFPGEDEREVMIGAGSLGDLFQEVDDRQFDSVLECRRGKGEFSKGKGKANFATERERREQLNVKYRTLRMLFPNPTKNDRASIVGDAIEYIDELNRTVKELKILVEQKRHGNNKEKRIKLDHQAAADGESSSVKPIRDDQDNQLIGAIRSSWVQRRSKECHVDVRIVDDE…
SibHLH144	transcript:KQK98953	CDS	ATGGAAGATGGCGGTGTTCCAAGGAGGTCTACTCCCCCTACCCGCAGAAGCAGATCTGCTGAGTTCCACAATTTTTCAGAAAGGAGGAGAAGGGATAGGATCAATGAGAAGCTGAAGGCACTACAGGAGCTCCTTCCAAATTGCACCAAGACCGACAAAGTGTCCATGCTAGATGAAGCGATCGACTACCTTAAATCACTTCAGCTACAACTTCAGATGCTGGTCATGGGGAAGGGAATGGCACCGGTGGTTCCTCCTGAGCTGCAGCAATACATGCACTACATCACGGCTGATCCTGCCCATATGCCACCATTGCGCCCTTCCGGCCAGCAGCCACGGCCATTTCAGTTAACTCAAGCCAACCCACAGCGACAATCTAACGTCGAGTCAGACTTCTTG…
SibHLH144	transcript:KQK98953	Protein	MEDGGVPRRSTPPTRRSRSAEFHNFSERRRRDRINEKLKALQELLPNCTKTDKVSMLDEAIDYLKSLQLQLQMLVMGKGMAPVVPPELQQYMHYITADPAHMPPLRPSGQQPRPFQLTQANPQRQSNVESDFLSQMQNLHPSEPPQNFLRPPKLQLYTPEQRGGLASTSHNGGWIPERSSSYNFME*
SibHLH145	transcript:KQK99074	CDS	ATGGGGGATCACGCCGAGATGTTGCATGCCGCTCCGGCCGTCGTGTACACCGGCGGCGGCGCCGGCGCCGCCCCTCATGGCGGCTGGTGGACCGCGGCATCGGTGCCCACGGCGACGTGCTCGACGGAGCTGGCCGGGTTTGGCACGTGGTCGTCCGCCCTGCAGGCTGCTACTAGCTACGATATGGCGGTCGAGGGGGCCAAGGCCAAGAGCGCCACCACGGCCTCGTCGGAGTCGCCGGGGAACAACAGCTCGGTGACCTTCCAAGAACCGACCGGCGTCGCCGATCCGGTCGGCATCAGCGCCGCCGTGCACCAGCAGCCTCTTGCTGGTTACGCCGATTGGACACATCCCTACATGAGCAGTGGCGCTACTCTGCATGGGTTCCTGCAAGATGGT…
SibHLH145	transcript:KQK99074	Protein	MGDHAEMLHAAPAVVYTGGGAGAAPHGGWWTAASVPTATCSTELAGFGTWSSALQAATSYDMAVEGAKAKSATTASSESPGNNSSVTFQEPTGVADPVGISAAVHQQPLAGYADWTHPYMSSGATLHGFLQDGHQDMSSRTEQSPMDASTLMNPSSNNLALQVQGHQQEHQLLSSFGSDLLLSPTTPYGLQSSLLRSLLEPAAKPALPGFQQYDQYGQQICQQASPAAARFAPGAIREPLQFTNDAPFWNSSAAGFGVPAAVPDQASVRSAVKPSPAPRAATLTLKTVLEGVGESSSIISKKKASGEPAFKKPRLETPSPLPTFKVRKEKLGDRITALQQLVAPFGKTDTASVLHETIEYIKFLHDQVGVLSAPYLKNGHHHQLPHLKSSSPEKSKDSH…
SibHLH146	transcript:KQK99167	CDS	ATGTCCAGCAGCCGGAGGTCACGCACGCGGCGGGCGGGGAGCTCGCTGTCGTCGTCGTCGTCGTCAAGGTCCATCTCGGAGGACCAGATCTCCGAGCTCCTGTCCAAGCTTCAGACGCTGCTCCCGGAGTCTCAAACTCGCAATGGCGCGCATAGGGGCTCGGCGGCGAGGGTGTTGCAGGACACGTGCAGCTACATCAGGAGCCTGCACCAGGAGGTGGACAACCTCAGCGAGACGCTCGCCGAGCTGCTCTCCTCCGCCGATGTCACCAGCGACCAGGCCGCCATCATCAGGAGCCTCCTCATGTGA
SibHLH146	transcript:KQK99167	Protein	MSSSRRSRTRRAGSSLSSSSSSRSISEDQISELLSKLQTLLPESQTRNGAHRGSAARVLQDTCSYIRSLHQEVDNLSETLAELLSSADVTSDQAAIIRSLLM*
SibHLH147	transcript:KQK99282	CDS	ATGGCTTCCAAAAGGCCTTCGCCGCCGACGAACGGCAAGGCGAGGCAGGCCATCAGCAGGCGACGCGATACGGAGGTGGTCAGCAGGAAGATGGAGGCGCTGAGGCGCCTCGTGCCGAGCGGCGGCGGCGACGAGGCCAACGAGCTGAGCTCGATCCTCCTCCGCGCCGCCGGCTACATCGCGCGGCTGCAGGCGCAGGTGACGGTCATGCAGCTCATGGTCGACGTGCTGGAGCACACCGAGGATTAA
SibHLH147	transcript:KQK99282	Protein	MASKRPSPPTNGKARQAISRRRDTEVVSRKMEALRRLVPSGGGDEANELSSILLRAAGYIARLQAQVTVMQLMVDVLEHTED*
SibHLH148	transcript:KQK99327	CDS	AGCGCGACGGAGGCGCAGGCCATGAAGGTACACAGCGAGGCCGAGAGGCGGCGGCGGGAGAGGATCAACGCCCATCTCGCTGCCTTGAGGAGGATGATCCCTGATGCTCGGCAGATGGACAAGGCCACCTTGCTAGCCAGGGTGGTTTGCCAGCTGAAGGACCTGAAGAGGAAAGCGGCCGAAACCACACATCCACTGCCCATCCCTGCAGAGGCCAACGGCATCACCGTCAACTGCCACACGGGCGGCGGCGCCGCCGGCTACGGGAGGCCGGCAGCGTACATCAGGGCCTCCGTCAGCTGCGACGACCGGCCGGGCCTCCTCGCCGACCTCGCCGGAGCGCTCCGTGGTCTGAGGCTGAGGCCGCTGAGAGCAGACATGGCCTCCCTCGGAGGCAGG…
SibHLH148	transcript:KQK99327	Protein	SATEAQAMKVHSEAERRRRERINAHLAALRRMIPDARQMDKATLLARVVCQLKDLKRKAAETTHPLPIPAEANGITVNCHTGGGAAGYGRPAAYIRASVSCDDRPGLLADLAGALRGLRLRPLRADMASLGGRARCEFVLCGEEGGAAIAGRVKALEEGVRRALVSAAFPETAYGCNYRSRRQRVLESHCVLGHELDLGDQGW*
SibHLH149	transcript:KQK99606	CDS	ATGGCGGTCGGGGACGCGCTGCGGCGGCTCTGCGAGGAGGTCGGCTGGTCCTACGCCGTCTTCTGGAAGGCCATCGGCGCCGCCGACCCTGTGCATTTGGTGTGGGAGGACGGCTTTTGTGGTCACGCGTCGTGCTCCGCTGGATCTGAGGCTGCTGAGGCTGGCTGTGAACCAGGCAGTGGCGTGTGCACGCTTGTTAGGAAGGTCATGGCATTGCAAATTCATGTTGTTGGCGAAGGTACCATTGGCCGTGCTGCTTTTACCGGAAATCACCAATGGATCATCCACGATCCTGCCAATGAACACAGTCTCAGATCCGAGGTTTCTGCTGAGATGAATTATCAGTTTGTAGCTGGTATTCAGACTATTGCAATTATTCCTGTGTTACCACGTGGTGTA…
SibHLH149	transcript:KQK99606	Protein	MAVGDALRRLCEEVGWSYAVFWKAIGAADPVHLVWEDGFCGHASCSAGSEAAEAGCEPGSGVCTLVRKVMALQIHVVGEGTIGRAAFTGNHQWIIHDPANEHSLRSEVSAEMNYQFVAGIQTIAIIPVLPRGVLQLGSTNVVVEDTNLVLQYKKLCSQLNNRSSVASSSSVKNDLNQKVQSRPLNGPPSIYPADVRPKIFNGSPLTYQQCYGLDATTVSSSTLANTGSNASMLMVAQRNGQMVKEHILYAPDMRFRTQNPYCDRTGESNTQSSVVSSGFVSSISTSMERHPLLMTNTRQLEQGNMGELSDPRNILLKSLAYRNPLVHENTNMTLLHGRSQVSDFVNGHGGFDFLPEGTRVVKGNLYASTANQILEQRCSSTSGVTGHKATISYKMPQSS…
SibHLH150	transcript:KQK93674	CDS	ATGGCGGTAGGGGACGCGCTGCGGCGGCTGTGCGAGGAGATCGGGTGGTCCTACGCCGTCTTTTGGAAGGCCATCGGCGCCGCCGACCCTGTGCGTTTGGTGTGGGAGGACGGCTACTGTGGCCACACGTCATGCCCTGTCGGATCTGAGTCTTCTGAAGCTCTGCCCAGTGACACCGGGTGCTCTGTTCCTGCTGCTGACACCATCTGCTCGCTTGTCAACAAAGTTATGGCGTCGGAGATTCATGTCGTTGGACAAGGGACCGTAGGCCGTGCTGCGTTTAGTGGCAATCATCAATGGATCGTCCACGGTACTGCCAATGGTCACGAGCTCTCCTCCGAGGTGGCTGCTGAGATGAACAATCAGTTCAGAGTTGGCATTCAGACTATTGCGATTATT…
SibHLH150	transcript:KQK93674	Protein	MAVGDALRRLCEEIGWSYAVFWKAIGAADPVRLVWEDGYCGHTSCPVGSESSEALPSDTGCSVPAADTICSLVNKVMASEIHVVGQGTVGRAAFSGNHQWIVHGTANGHELSSEVAAEMNNQFRVGIQTIAIIPVLPRGVLQLGSTGLVMENTNFVMFAKKLCSQLNNRSSMAASASVKNASSQHGQSRSVHGVIHVRSDDSSSKICSQFPVTSEQNSCPGTATVSTSTPPNALLNASLLKVAQQNGHPVRENFVYAKPDVRFIQQASYRDSRLGTNTQSVAMSSGLISPSLTSVKKQSLLMNGIGELEFSNNAHSSADLARNVILRSLVHQDPSACENTNINIHRGRYVVSNDRNGHGDFDFLTVGARSSGANLCTSVPSQVLDHTSGTLQQKQSQVL…
SibHLH151	transcript:KQK94500	CDS	ATGGCGCACGACGGCTTCCTGGGGAGATTCCACGACCTGGCGTGGCCGGTCGCTCATCACGCTGCCGTCGCCAACGCCGGTGGCGGCGGCGCGCCGTTCGTCGCCCTGCAGGTGCACGTGCAGCACGAGCTGATGGGCGCCGGCGCTGGAGCGCGGTCGGGGTGGGAGCACGACGCAGCGATGGGCTCGCTCGTGCCGTCGCGTTCGCCGTCGCCGTCGTCGCTCGCGGCGGCGGCTTCCGGAGCTGCCGCCGTCGACACCGCCCTGATGGAGCAGCTTGCAAGCAGGCTCGGCGTCAGCGTGCCGTCATCGTCACGGTACGCGTCCTGCTACAGCTCTCCCGTGGGCTCCCCATCTAAGCCGGCGCCGGCGCCGTTCGGGGCTCCGCTGCTCGGCGCG…
SibHLH151	transcript:KQK94500	Protein	MAHDGFLGRFHDLAWPVAHHAAVANAGGGGAPFVALQVHVQHELMGAGAGARSGWEHDAAMGSLVPSRSPSPSSLAAAASGAAAVDTALMEQLASRLGVSVPSSSRYASCYSSPVGSPSKPAPAPFGAPLLGADAARLSCFAASGGKLSRVASSQLLLGEPVTAPAPGTAQQHASDGSSSDSPSRKRKAPGGKSKAKEAATTATPKSREPETRAKKCKLSADTADEERKPAAGEAGSGNGKGKEVAAEPPKDYIHVRARRGQATDSHSLAERVRREKISERMKLLQDLVPGCSKVTGKAVMLDEIINYVQSLQRQVEFLSMKLSTVNPRLEIDVDSFIPKDANQPCAPAASSLPPPPVYSLEDSSPALCYASSQGTAAPSAVTSAKSFATPSTFVNHGI…
SibHLH152	transcript:KQK94747	CDS	ATGCTCCCGCCGTTCTCCAACCCGCTCTGGGTGCAGGACGACTGCGACGCGCAGCAGCAGCAGCAGCAGCTGGACGCGCCGCCGCCGACGCCGATGATGCTGGGGACGACGCAGGCGCTGGGGCACGAGCAGCAGAAGCTCCTGTGCCTGGCCAACGCCGCCGACATGGGGGGCGGGGTTTTCAGCACGCCGTCGGTGCTCGACGACGACTGGTACTTCAACCCCGCGGCGGCCGGCGCCGGCGCGCAGGGGTCCTTGCTCCTGGCGCCGCCGGTGCAGGGGTCCGCGGGGCTCTCGCTCGGGGCCGGCTCGTCGCAGATGTTCTCGCTCTTCAACATGGGCGGCGGCGCGCAGTACGACCTCCACGGGTTCGACCTCGGCCTCTCCGGCGGCGGCGGC…
SibHLH152	transcript:KQK94747	Protein	MLPPFSNPLWVQDDCDAQQQQQQLDAPPPTPMMLGTTQALGHEQQKLLCLANAADMGGGVFSTPSVLDDDWYFNPAAAGAGAQGSLLLAPPVQGSAGLSLGAGSSQMFSLFNMGGGAQYDLHGFDLGLSGGGGGVSGADLVSFAGAGSAANSASLPLIPSGNAGFLGSFGGFGTAPAQMPEFGGLGGFDMFSNGAGSSAAAPPPASAPLSAPFSARGKAAVLRPLEIFPPVGAQPTLFQKRALRRNASEEDDDKKRKAEALAAAAGASSAGGGDAVLDDADDDDGGSIDASGLNYDSEDARGVEESGKKDDKDSNANSTVTAGGAGDGKGKRKGMPAKNLMAERRRRKKLNDRLYMLRSVVPKISKMDRASILGDAIEYLKELLQKINDLQNELESPPS…
SibHLH153	transcript:KQK95245	CDS	ATGGTGGCTGACACAGAAAGCTCAGATTTGCTACCTGGAAGTTCAAATGCTGCTGCTGAGACGCCTGTTCATGGGTCTCTTGATCAAAGATCTCAGGAAAAGACTCCAAAGAAAACTCATAAAGCTGAACGAGAGAAGCTCAAGCGTGATCAGTTAAATGAACTTTTTCTTGAGCTCGGCAGTATGCTAGATCTTGATCGACAAAATACAGGAAAAGCCACGGTATTAGGTGATGCTGCGCGAGTACTGCGAGATCTGGTTACTCAAGTAGAATCTCTTAGAAAGGAACAATCTGCTCTTCTATCGGAACAACAATATGTCAGTTCAGAGAAGAACGAGCTGCAAGAGGAGAATACTACACTCAAATCCCAAATATCAGAACTAGCAAACGATCTCTGT…
SibHLH153	transcript:KQK95245	Protein	MVADTESSDLLPGSSNAAAETPVHGSLDQRSQEKTPKKTHKAEREKLKRDQLNELFLELGSMLDLDRQNTGKATVLGDAARVLRDLVTQVESLRKEQSALLSEQQYVSSEKNELQEENTTLKSQISELANDLCARMGSSSLSLSSPGMSHPVANATSPDLATHPMPHHMWGNIPNLSSVAMAHQTTTVSPVHSQHHSANDVEVYAPPPQELQLFPGTSSSPEHECSGIRSAATNSSSLTDSLPGQLCLSLTQSSQEESSSGVLGRRKER*
SibHLH154	transcript:KQK95512	CDS	ATGGAAGCGAAGTGCGCATCCATTTGGAATGAGGAATCTGAGATGATTGCTCACCTGCAGTCCATGTTCTGGAACAGCAGCGATGCTGATGCCAGCCTTTCTTCTCCTAACAGTAGCACTAGTTCTTGTATTGAACCTAGCACATTGCCTACTGCCTTGTTCCTTCCACTTATTGGACGAGAGAGTTATGATACAGCACCATTGCGGAACACTGCTGCAGATTGGTGCTTTGATCACCAGAGTCAGGCCTTTGCTCCAATTGCTAATGCAGTTACTGGTGACAAGAGGGCGGTTCGCATAGATGAGGGTAGGAAGAAGAGTACGAACAGTAACAAGAAAGCCCGTATCGTTGCCCCAGTATTGAGGACCTTAAGTTCAAGTGCTCTTGATGATGAGGCC…
SibHLH154	transcript:KQK95512	Protein	MEAKCASIWNEESEMIAHLQSMFWNSSDADASLSSPNSSTSSCIEPSTLPTALFLPLIGRESYDTAPLRNTAADWCFDHQSQAFAPIANAVTGDKRAVRIDEGRKKSTNSNKKARIVAPVLRTLSSSALDDEANNELINHSSSEDDSIGMCEESVVLKQRSSSRGRSRSSKNSQSVYAKKRRERINEKLKTLQQLIPNGTKVDMSTMLEEAVQYVKFLQLQIKLLSSDETWMYAPLAYNHMTIDINMNSSVKQ*
SibHLH155	transcript:KQK86599	CDS	ATGGACCCGGCCCCGGCGGTCGCTGCGGAGCTCTGGCGCCCGCCTCACCTCGCCGCGGGCGGCGGCCGGGCGGTGGAAGCCACCTCCGCCGTCACGGAGAAGAGCGGCGGCGGCCGGGGAGGAGGCAGCGCCGGACGGAGAAAGCAGCGGGAGGCACCGGCGTCCGAGGACGACTCGTCCCGGATCGTCTCCACTTCCGGCGGCGGCGGCGGTCAGGATTTGACAGATTCAGGAGCAAAACGTTTCAAAACAAATAAATCCAACGATAATAATGGCAACCAAAGAACAGAGGCTGAAACTCAAACAAGAAGCGCTGGCAAGGGTGTTAGTAAAAACCCTCCAGCGCCAGAGCCACCGAAACAAGATTACATCCATGTCAGGGCAAGAAGGGGCCAAGCA…
SibHLH155	transcript:KQK86599	Protein	MDPAPAVAAELWRPPHLAAGGGRAVEATSAVTEKSGGGRGGGSAGRRKQREAPASEDDSSRIVSTSGGGGGQDLTDSGAKRFKTNKSNDNNGNQRTEAETQTRSAGKGVSKNPPAPEPPKQDYIHVRARRGQATDSHSLAERARREKISERMKVLQDLVPGCNKVIGKASVLDEIINYIQSLQCQVEFLSMKLEAVNAHANNGEAFPSKDFAAQTYNTAPGLTFDTQTPREYAQGTSASEWLHMQIGGGAYERVS*
SibHLH156	transcript:KQK86658	CDS	ATGGAGGCAGCTGATTTGCTGACCCTGGGCTTCGACTTCTGTTTCCAATCACCGCCTCGCTTCTTCGACGAGCCCTACGAGCACGACCTCGCCGTCGTCGACAGCATCGTGCTGCACGCGCCGGCCGAGGCCGAGTCGGTCACCGGCCTCTACCCATCCAACAACAGAGAGGCCTCGAGCTCGTCGGACGGCGCCAACTCGTCATGCAACACGCAGGTGCCGCCGGCGTCGTCGCCGGCCGGTGGCTTGGCGAATAAGAGCATGGTCATGGAGAGGCACCGGCGCAGGAGGCTCAACGAGAAGCTCTACGCGCTCCGCAGTGTCGTCCCCAACATCACCAAGATGGACAAGGCGTCCATCGTCAGGGACGCCATCGCCTACATCCAGCAGCTGCAGGAG…
SibHLH156	transcript:KQK86658	Protein	MEAADLLTLGFDFCFQSPPRFFDEPYEHDLAVVDSIVLHAPAEAESVTGLYPSNNREASSSSDGANSSCNTQVPPASSPAGGLANKSMVMERHRRRRLNEKLYALRSVVPNITKMDKASIVRDAIAYIQQLQEEERRVLAEVSALESSSDTAATVKTEDHAAAGDADSYPRRTKRTRTAAADGGSVTLSVDDASPPVQILEVVVSEAGEKMAVVSVRCSRGRDAVAKVCRALEPLRLRVVTASIAAAGDAFVHTMFVEIEEMSGAQLKETVEAALAHLDVTRHSLKTKRYWED*
SibHLH157	transcript:KQK86812	CDS	ATGGATGGTAATGCGAGACCGGCGGCGAATCAGAGGAAGCCCATCGTCACGGACGACGACCTCGTGGAGCTCCTGTGGCACAACGGGGGCGTCGTCGCGCAGCCCCAGGCGCACCAGCGGCCGGCGCCCTCCGAACGCCTGGACAGCAGCGGTCTCACCGACGAGGAGACCGCCGCGTGGTTCCCGGACACCCTCGACGACTCGCTGGAGAAGGACCTGTACACGCAGCTCTGGTACAGCACCATCGCCGACGCCGCCCCGCATCACGGGGGCACGCTCCCGGGCCCTAGCTCGCAGCCGCCGCCGCCGCCACCGGAGCTGGCGCACCCGGCAAGGCCGCCGGTGGGGAGCAGCGGCGTCGAGTCGAGCTGGGCCGGCGACATCTGCTCGACCTTCTGC…
SibHLH157	transcript:KQK86812	Protein	MDGNARPAANQRKPIVTDDDLVELLWHNGGVVAQPQAHQRPAPSERLDSSGLTDEETAAWFPDTLDDSLEKDLYTQLWYSTIADAAPHHGGTLPGPSSQPPPPPPELAHPARPPVGSSGVESSWAGDICSTFCGSNQVPMTPAGINRGKDAALQSEVPRGAGAHDGAGAGTSSSGGSGSNYGGSGLPSDSGRVQKKMGRCRDDSDSQSEDAECEATEETKSSRRCGTKRRTRAAEVHNLSERRRRDRINEKMRALQELIPHCNKTDKASILDETIEYLKSLQMQVQIMWMTSGMAPMMFPGAHQFMPPMALGMTSACIPAAQGLNQMPRVVPYMNLPLPNHIPLNSSPAMNPMNSLSVSNQMQNVHLREASNHFIHPDGRQTVVPQVPGTHVYGPEIPQ…
SibHLH158	transcript:KQK86965	CDS	ATGTCGCAAGCCGAGCTCTCCACCTGGCTCGAGTCCCGAGACGCGCACTGGTGCTCGCAGTACCAGGCGGCGCCGGCACCGGACGAGGAGTCGGAGATCGTGGCGCAGTTCCTCGCGGCGCCGTACCCGTACCAGAACGACGACGGCGGCGAGGAGCAGGAGCAGAAGCGTCAGCACCATAAGCTGGGCGAGATCAGCGCCACCAGCTCCACGTACTGGCCTGATGAGCCCGGCCATGTCAGTGACCCCGGCACCGGGGCCTGCGACTACTGGCCTTCCAATGGCGACGCCAGCAACAGCAACAGCAGCGGAAGCGGAGCCTACTTTGATGGCAGCGGCTGCTGCTACTACTACCTCGCCGAGCCGGACGTGTCCCTCGGGATCAACACACGCACGGTG…
SibHLH158	transcript:KQK86965	Protein	MSQAELSTWLESRDAHWCSQYQAAPAPDEESEIVAQFLAAPYPYQNDDGGEEQEQKRQHHKLGEISATSSTYWPDEPGHVSDPGTGACDYWPSNGDASNSNSSGSGAYFDGSGCCYYYLAEPDVSLGINTRTVLPCASSIDLNLLGDGEEEGAASLVHTVPPNPSPADHSHTASHRNVGDDSAAARAAVSAPKRKAQAGNDGGDLGRHKKKEKKTASKAAQKCSQESAQSKGSCSADESMPNCSAVNRRSGAHGGNVKARAAKGSATDPQSLYARRRRERINERLKILQKLVPNGTKVDISTMLEEAVHYVRFLQQQIKMLSSDEMWMYAPIAYNGMSLGIDLRISTPQ*
SibHLH159	transcript:KQK87002	CDS	ATGGTGAAGGAAGAGGAGATCGTCGCGGAGGCGGGAGGGCGAGGCTACATGGACTTGCTCGGTCTCGGAGGAGAGGACTACTTGCTGTGCATGTCCCCTTCCTCCTACTTCTCTTCCAGCGTCGTCTCCACCGCCACGACCACCAGTGCCACTCCCGCCGCCGCGTCGTCTCCTACCTGCTCCTCCTACCTCGACCTGGCTCCGGCTTATCACCAGATGCTGAGCTTCGCCGGCCAAGGGCAGTACCATGGTGGTGATGGCATCTTTGGCTTGCAGTACTACGGCGGTGATCAGGCGATTCCGATGGCTGTTCCTGTTCCGCAGAAGTCAAGCCCAACCACGGAGTGCTCCTCCTCCATCTCCTCCATGTCGTCCTCGCCGCCGGCGACAACAGTCTCG…
SibHLH159	transcript:KQK87002	Protein	MVKEEEIVAEAGGRGYMDLLGLGGEDYLLCMSPSSYFSSSVVSTATTTSATPAAASSPTCSSYLDLAPAYHQMLSFAGQGQYHGGDGIFGLQYYGGDQAIPMAVPVPQKSSPTTECSSSISSMSSSPPATTVSAISSPKPQAFKKKGSRSSGQRKAAPAAVATTAATNKRPRVRKEKLGERIIALQQLVSPFGKSDTASVLHEALGYIRFLHDQVQALSSPYMQQRQPVSAHAPAPESAAGTVVEPPRPTSDLRSRGLCLVPIACTEHVAGGVHGHGHGNGADLWSVAAGMAKAAAENKAAAAVGALPGGGHGHHGHLA*
SibHLH160	transcript:KQK87174	CDS	ATGCAGATGGACTCCTACTTCTACGCCGGCTGCTTCCACGACGAGGTCCCGTTCTACCCGCACGGCGCTGCGCCGCCCTCCCCGGAGCTGCCCTTCGGCCTCATTGCCTCGCCGGGGGAGCCGGAGCCGCCCTTCGCGCCGACGGCCGCCGCGTTACAGAACCAGAACTACTCCGTGTCCGGGCCGGAGCTGCTGCTGCAGTCCATGGGAGCGGGAGCGACGCACGTGAGCGGCGGGGACGCGCACGTGCACACGCAGGTGTTCGACGACACGCTGAGCGGCAGGATGGGCGGTGGCCTTGATCAGGATCAGACAATGGGGGAGGAGGGGGAGGACGAGCCGCGGCAGCAGCGGCGGCAGGAGCCGGCGGGCGCCACCGTGGAGAGCAGCCGCGGGTTC…
SibHLH160	transcript:KQK87174	Protein	MQMDSYFYAGCFHDEVPFYPHGAAPPSPELPFGLIASPGEPEPPFAPTAAALQNQNYSVSGPELLLQSMGAGATHVSGGDAHVHTQVFDDTLSGRMGGGLDQDQTMGEEGEDEPRQQRRQEPAGATVESSRGFRHMMRERQRREKLSQSYADLYAMVAARSKGDKNSIVQSAAIYIHELRGAREQLRRRNEELKARILGHDAGRQCVKVQFEVDEPASAVDSMISALRRLKGMDVRARGIRSTMSGRRLWTEMNVETTIAAGEVEKAVEEALMQEVERKQPAEAGSGGPGFPGTSSSGGRGWGPQASSHVQNVF*
SibHLH161	transcript:KQK87306	CDS	ATGTACTCAGGCCAGCAATCTGATCAAGGTCCCAGTGCAAACAGTGGCAGAGAATTCTCCGAGGCAAATTGGAACTCTGTCACAATGCATCAGAAGATGGGCTATAACAGTGGACCGTATGGATTTGGACCTTACAGCATGGGTTTGGAAGAAAGACCAGGGTTGTATCAATCTTCATCTGGTACATTCAGTCAGAACATCCAAATGAGTGATGAGCATAGCGGAGGTGTGAAGAAGAGGAAAGGAATGGATGACTGCGTGGGGTTGTTGCAAAATGCGGGTGATCAACAAACAGAAGGTTCGTCTCAGCCAGAAAGGAATTCAATGGAGGAGGGGAACAGAAAGATTTCACCCAAAATGCAAAGCAAGGAAGATTCTTCTGATGGTGATGGTACTAAA…
SibHLH161	transcript:KQK87306	Protein	MYSGQQSDQGPSANSGREFSEANWNSVTMHQKMGYNSGPYGFGPYSMGLEERPGLYQSSSGTFSQNIQMSDEHSGGVKKRKGMDDCVGLLQNAGDQQTEGSSQPERNSMEEGNRKISPKMQSKEDSSDGDGTKEDYVHIRAKRGQATNSHSLAERLRRKKISERMKLLQDLVPGCSKITGKAVMLDEIINYVQSLQRQVEFLSMKLATVNPELGFDIEQILSQQMMLSQDRHFAIYGADPGSSSLAAQFNQGIMQPEIMCNISNPVDVLQGTIHDVSTMNQIPAMWEGLQNLPQMNFNPGVAAGSSTNNSGSMKIEQ*
SibHLH162	transcript:KQK87345	CDS	ATGGCGACGCAGTGGTTCTCCAACATGGTGATGGACGAGCCGAGCTTCTTCCATCAGTGGCAGTCGGACGCGCTGCTGGAGCAGTACACGGAGCAGCAGATCGCCGTGGCGTTCGGCCAGGGGGAGGTGGACCAGGCCGTGGCGGCGGCGCTGACGATGCCGCTGCAGCAGCCGGCGCCGGCGGCGGAGCACCGTCCGCGCAAGGCGGCCAAGGTCAACACCAGCTGGGACTCGTGCATCACGGAGCAGGGCTCCCCCGCGGACTCCTCCTCCCCGACCATCCTCTCCTTCGGCGGCCACGCCGCCGCGGCCGCGTTCGCCAAGGCCGAGGCGCACCAGGTGCCCAGCGCCCCCTACTACGGCGCGCCCGCGAAGGCGCCCAAGCAGGAGGTTGTGGAC…
SibHLH162	transcript:KQK87345	Protein	MATQWFSNMVMDEPSFFHQWQSDALLEQYTEQQIAVAFGQGEVDQAVAAALTMPLQQPAPAAEHRPRKAAKVNTSWDSCITEQGSPADSSSPTILSFGGHAAAAAFAKAEAHQVPSAPYYGAPAKAPKQEVVDAGAPSFHQERQAKRSYDAMVAEAAKVPVPATTRPASQNQDHILAERKRREKLSQRFIALSKIVPGLKKMDKASVLSDAIKYVKQLQDQVKGLEDEARRRPVEAAVLVKKSQLSADDDDGSSCDENFVGAEAAGTLPEIEARVSDRTVLVRIHCENRKGALIAALSEVERLGLTIMNTNVLPFTTSSLDITIMAMAGDDFCLSAKDIVKKLNQAFKSSF*
SibHLH163	transcript:KQK87772	CDS	ATGGACGACTCGAGCCAGTTCATGCAGTGGGCCCTGAGCACGCTGCAGCACGAGCAGCCGCCGCCGTCGACGCCGGCGCCGGCCGCCGCCTACGACAACAATGGCTGCGACACCGTCTCGCAATTCCCGGTGCTGGGATACTCGGTGTCGGTGGACAGCTTGGTCCCGGGGGAGCCACCCGCCCGGGAAGGCCAGCGGGCAACCAACAGCTGGAGCTCCGTCGACACCGACAGCGGGAGTGGCAGCGGCGGCGCCGGCGCGTGCGTCGCTGCCTGGTCGCCGACGGCCATGTGCGCCACGGCCGCCCCCAGCAGCTGCAGCAGCGGCACCAACAATCGAATGAGCTGGGACTTCAATTCGGCGTCGGCGGCGGCGCAGCTAATCATAGAACCCCAGCAG…
SibHLH163	transcript:KQK87772	Protein	MDDSSQFMQWALSTLQHEQPPPSTPAPAAAYDNNGCDTVSQFPVLGYSVSVDSLVPGEPPAREGQRATNSWSSVDTDSGSGSGGAGACVAAWSPTAMCATAAPSSCSSGTNNRMSWDFNSASAAAQLIIEPQQPNSAAAMAEGGGGGVPQMTQRGSLSPPTRRASAKISASSSSAPYSQDHIIAERKRREKINQRFIELSTVIPGLKKMDKATILSDATRYVRELQEKLKGLQEDGGGGRGRGMESAVLVKRPCIAAPDGDDDGGARSQHAAAAGPAATGNALPEIEARISDGNVVMVRVHCRDAKGVLVRLLAEVEELHLAITHTNVVQFSASVLIINIIAKVEQGFNTTADDIVGRLNAALHQCVRNSAEQARSCC*
SibHLH164	transcript:KQK87774	CDS	ATGGACACGCTGCAGCACGAGCGACCGATGGCCGCCGTCGTCAACGACGACTGCGGCAGCGAGGCGACCTTGTTCCCGTCGCTCCGGGCGCTCCGGGAGGCCTCGCACGCGGCCGAAATGGTCCAGGAGCTGATCGCGGCGGCCCCGGCGAGCAGCTGGAGCTCCGGCTCCGGCGACACCACCGAAGGCAGCAGCGGAGGCAACAACTCGGCCGGCGGCGCGGCCATGGATCACGACGCCTGGCCTCCGACGCCCAACTCGGCCAGCAGGCGCGCCGCCCCGAGCAGAAGCAGCGGCGGCACCAACCCTCCGGTGAGCTGGAACTTCGGCGCCGCCTCGGCGCTGCCAGGCAGCGACGGCGTGCTGGCGGAGGCCGCCCGCACGCGCCGCCTGCCGGAG…
SibHLH164	transcript:KQK87774	Protein	MDTLQHERPMAAVVNDDCGSEATLFPSLRALREASHAAEMVQELIAAAPASSWSSGSGDTTEGSSGGNNSAGGAAMDHDAWPPTPNSASRRAAPSRSSGGTNPPVSWNFGAASALPGSDGVLAEAARTRRLPEIVCVSPLTRRTGVKGTGSMSAPYAQDHIIAERKRREKINQRFIELSTVIPGLKKMDKATILSDATKYVKELQEKLKDLEAGGSNGHRSIETVVVVKRPCLHAPAVPDDDGSPLSASSGTPAERKQLPEIEARFSEKSVMVRITCENGKGVAVKVLTEVEELRLSIIHANVMPFPAGTLIITITAKASFDD*
SibHLH165	transcript:KQK87775	CDS	ATGGAGGACACGGGCCTATTCATGGAGTGGGCGACGAATAAGCTGCAGCACGAGCACCCTGGAGCCGCCGCCGACAATGACTTCAGCGAGGCTACCTTCCCCTCGCTCCAAGCGCTCCGCGAGGCGTCGCACGCAGCCGAAATGGTGCAGGAGCTGGTCGCGGGCGTTCATGCCCCAAACAGCTGGAGCTCCGGCGACGGCGTCGGCGACACCGCCGCGAACCACCTGCCAGCGATCTGGAGCTTCGGTGCCACGTCTGCACAGCCTGGCAGTGGCAGCAACGGCATGATGGAGGCCCCGGCCGCACGCGGCCAGCCGGATCTGGTGCACGGGCCGCCGCCAACGAGGAGAGCCGGCTTGAGGGGCCTGGGATCCATGTCGGCATCGTACGCGCAGGAT…
SibHLH165	transcript:KQK87775	Protein	MEDTGLFMEWATNKLQHEHPGAAADNDFSEATFPSLQALREASHAAEMVQELVAGVHAPNSWSSGDGVGDTAANHLPAIWSFGATSAQPGSGSNGMMEAPAARGQPDLVHGPPPTRRAGLRGLGSMSASYAQDHIIAERKRREKINQRFIELSTVIPGLKKMDKATILSDATRYVKELQEKVKDLEEASGSSGRSIETRLVLVKRPCLHAAAAADDDGSPFSPSPGTPTARKELPEIEVRFSEKSVMVRVHCENSEGVAVKVLTEMEELQLAIIHANVMLFSACTLIIAITVKASLLSPF*
SibHLH166	transcript:KQK87991	CDS	ATGAACCAGTTCGTGCCTGATTGGAGCAACATGGGAGACACCTCCAGGCCGCTCGGCGAAGACGATGACCTCATCGAGCTGCTCTGGTGCAACGGCCATGTCGTCATGCAGAGCCAGAACAACCGGAAGCTACCGCCGAGGCCCGAGAAGGCGGCGGCGGGGGCGGCAGCTCCAGCCCCCGCGCCGGCGCCGCAAGACGACGAGGCCGGCCTCTGGTTCCCGTTCGCGCTGGCCGACTCGCTCGACAAGGACATCTTCTCGGAGTTCTTCTGTGAAGCACCGCCGCCGCCGCCGCCGCCGGCTCCGGTGCCCGCAACCACGGACGTCGAGGCCGGCAAGCCCTGCCGGGACGACGACGTGCCGTTGGAGGACGACTGCGGGCGCGTCGGGGCGTGCGCG…
SibHLH166	transcript:KQK87991	Protein	MNQFVPDWSNMGDTSRPLGEDDDLIELLWCNGHVVMQSQNNRKLPPRPEKAAAGAAAPAPAPAPQDDEAGLWFPFALADSLDKDIFSEFFCEAPPPPPPPAPVPATTDVEAGKPCRDDDVPLEDDCGRVGACAVSDAPCDLMPPPKSTHVSGSRQQTMSLADSGDNAGDLSDLVRAGSAGKAAVEAGASSMLSAIGSSICGSNQVLVQRAVSAPGRASGAARGGGCGGGCSGSALPSAMGSANANASGRGNEATVASSSGRSNYCFGTTTTTEPTSTSNRSSKRKRLDTEDSESPSEDAESESAAMLARKLPQKLTTARRSRAAEVHNLSERRRRDRINEKMRALQELIPHCNKTDKASMLDEAIEYLKSLQLQVQMMWMGSGIAAPPVMFPGVHQYLP…
SibHLH167	transcript:KQK88081	CDS	ATGGAGTCTGGAGGAGTGATTGCAGAGGCAGGCTGGAGCTCGGTCGACATGCCATTGCCATCGCATGAAGAGGAGTCAGCGATAATGGAACAGCTGCTTGGTACCTTTCCCTCCAATTGTGTGGAAGGTGACCAAGGGTTGCCGTGGCTTATTCAAGCTTCCAATGCGTTCTATTCCCATTCCAATGCTAGTTCTAGTACATTTAGCTCCACTAATAGCAATAGTTCTGGTAGTCTTACTTTCGTTGTGCCATCTGAATATGGGGGCTACTGTTTGAGTGACTCAAATGAGGCCCTGGATCTCAACTCCTGCACTGCACCAATGCACCTGCATATGCTCCAGGAGCAAGGTGCAGCTCAGTTTATGGATACCATTCTTAACCCTCCTTACGGGAGCGGT…
SibHLH167	transcript:KQK88081	Protein	MESGGVIAEAGWSSVDMPLPSHEEESAIMEQLLGTFPSNCVEGDQGLPWLIQASNAFYSHSNASSSTFSSTNSNSSGSLTFVVPSEYGGYCLSDSNEALDLNSCTAPMHLHMLQEQGAAQFMDTILNPPYGSGDSSCEDLEDSSMNLLDYVGNSDKRKHLEQGKLDGPTRSRKCARRSDSKRVKKTMQREGQDGSVAAANGQSLSCCTFENDSKAFPRPSVVVNPNSKAQTDRRSATESQSLYARKRRERINERLRILQNLVPNGTKVDISTMLEEAVQYVKFLQLQIKLLSSDEMWMYAPIAYNGMNIGIDLNLSQHR*
SibHLH168	transcript:KQK89123	CDS	ATGTCGGGGCACCGAGCCGGCAGGATCAACGACGATGAGATCAACGAGCTCATCTCCAAGCTCCAGTCCGTCCTCCCCGAGTCATCCCGCCGCGGAGCCGCCGGTCGGTCGTCGGCGTCAAAGCTGCTGCAGGAGACGTGCCAGTACATCAGGAGGCTGCACCGGGAGGTCGACGACCTCAACAACAGGCTGTCAGAGCTCATGGAGACCATGGACGGCGACAGCCCCCAGGCCGACATCATCCGCAGCCTCCTCCGCTCGCTCTAG
SibHLH168	transcript:KQK89123	Protein	MSGHRAGRINDDEINELISKLQSVLPESSRRGAAGRSSASKLLQETCQYIRRLHREVDDLNNRLSELMETMDGDSPQADIIRSLLRSL*
SibHLH169	transcript:KQK89128	CDS	ATGTCCAGCCGGCGGTCGCGGTCGAGGGCGTCGTCCGGCGGCGCGTCGCGGATCAGCGACGAGCAGATCAGCGATCTCGTCGCCAAGCTGCAGGCGCTCCTCCCCGAGGCCCGCCTCCGGAGCAACGACAGGGTGCCGTCGGCGAGGGTGCTGCAGGAGACGTGCAGCTACATCCGGAGCCTCCACCGCGAGGTCGACGACCTCAGCGACCGCCTCTCCGAGCTGCTCGCCACCGCCGACGTGAGCACCGCGCAGGCCGCCGTCATCCGCAGCCTCCTCATGTAG
SibHLH169	transcript:KQK89128	Protein	MSSRRSRSRASSGGASRISDEQISDLVAKLQALLPEARLRSNDRVPSARVLQETCSYIRSLHREVDDLSDRLSELLATADVSTAQAAVIRSLLM*
SibHLH170	transcript:KQK89245	CDS	GCGACCGGCTTCGGCGAATGGGACCCCTTCCTGCTCGCCACCCTCGTGCAGAATGCCGAGGAGTGGGGTGAGGAGGTGGGCTCCAAGGCCTCGCCGGAGCACGACGCGGCGCCGTCGTCGGCCGCTGGGCCGTCGCCGGCCACGACTCCGAAGAGGAAGAGGAGGCGGGCCAAGGTCATCAAGAACGAGGAGGAGATCGAGAGCCAGCGGATGACCCACATTGCCGTCGAGCGGAACCGCCGCCGGCAGATGAACGAGTACCTCGCCGTGCTGCGCTCCCTCATGCCACCTTCCTATGCGCAAAGGGGCGATCAAGCATCTATTGTTGGGGGAGCAATCAACTACGTGAGGGAGCTTGAGCAACTGCTTCAATCCCTCGAGGTGCAAAGGAGCCTAAAA…
SibHLH170	transcript:KQK89245	Protein	ATGFGEWDPFLLATLVQNAEEWGEEVGSKASPEHDAAPSSAAGPSPATTPKRKRRRAKVIKNEEEIESQRMTHIAVERNRRRQMNEYLAVLRSLMPPSYAQRGDQASIVGGAINYVRELEQLLQSLEVQRSLKEHNSNSSNPFASFFSFPQYFATSATHCDAGNHTIEEDTSARRTPSSSVTADIEVSMVEGHASVKVQAPRRPRQLLRLAAGLQQLGLTILHLNVSTAGAMVMYSLSLKVEDECKLSSVEEIAAAVHEILGRVQEEAGFS*
SibHLH171	transcript:KQK89667	CDS	ATGAACTCCTCACTCGATCATCAATGGCTGGAGGAACTGGAAAACGAGGATCTCCGGGAGCTCGACTTCATTGACCCGCTGAGCATACATCAGCTTGCGGAATCCATGGCCAACGAGCTCTGGGAGCAGCCTTCTCAAGAACAGCAAGTAGAATTGGATCAACGGCAGCAGCGTTCGTACCCGGCAGCCTTCTCCGTTCTCGGGGACGACATCAACAAATCCTACCCCAAGGGCTTCCCGACGGCCATCACCGCGGGCGGCGGCGACGACAGCATGTTCTCCTTCGTCGACGGCAACTCAAAGCAGTTGAGCTTCTCTGCGCGAGAGCACAAGCAGGAAGGCAACACATCGTCGCTGACGATGACCAAGGAGACGAAAGGCGGGCGGAGGGCGAGCTCG…
SibHLH171	transcript:KQK89667	Protein	MNSSLDHQWLEELENEDLRELDFIDPLSIHQLAESMANELWEQPSQEQQVELDQRQQRSYPAAFSVLGDDINKSYPKGFPTAITAGGGDDSMFSFVDGNSKQLSFSAREHKQEGNTSSLTMTKETKGGRRASSSVPEHVISERKRREKMHLQFATLASIIPDVTKTDKVSLLGSAIDYVHHLRGRLKALQEEHHRSTGSTAESPPLDARCCIGFEDDGEASPKIEADVRGRTVMLRVVCREKKGVLIMVLKELEKHGLTIINTNVLPLSESSSLNITVTAQVQTSV*
SibHLH172	transcript:KQK89668	CDS	ATGGACTCCTCGGCCAGTCAATGGCTGGCAGAACTCGAGAACGATGATCTTGGAGGACTGGAGTTCATCGACCCGCTGAGCATGCAGCAGCTTGCGGAATCCCTGGCCAACGAGCTCTGGAACGAGCCTCGGGCTCCTCAAGAGCAGCAGCAAGAACAAAACTATCAACCGCAGCAATGCACTCCACCGCCGAAAGGCTTCGCGTTCGTGGGCGACCTCAACCTCAACACTGCCAACGGCCGCTGTCCAACTCCTGTTGTCAGTGCAGGCGGCATCGACAACATGTTCTCCTTCACTGCCGGCGGCTTGTCGGCCCCACTGAACTTCACGGCACAAGAGGAAACAGGGCAAGCAGAGAGCGTCGCCACCGGCAGCACCGTTGGGAAATGCTGCTCGTCA…
SibHLH172	transcript:KQK89668	Protein	MDSSASQWLAELENDDLGGLEFIDPLSMQQLAESLANELWNEPRAPQEQQQEQNYQPQQCTPPPKGFAFVGDLNLNTANGRCPTPVVSAGGIDNMFSFTAGGLSAPLNFTAQEETGQAESVATGSTVGKCCSSSTTEKKSGGRKPSSSVKEHVIAERKRREKMHHQFATLASIIPDITKTDKVSVLGSTIEYLHHLRNRLRTLQEQQHQQGSSTAESPTTLNARRCCIASEGDGAASPKIEADVQGTTVLLRVVCRKKKGVLIMVLTELEKHRLSIINTNVVPFAKSSLNITITAQIEDGSSTTVELVNNLNSALKKF*
SibHLH173	transcript:KQK89778	CDS	ATGAACCTGTGGACGGACGACAACGCCTCCATGATGGAGGCCTTCATGGCCTCCGCCGACCTCCCCGCCTTCCCTTGGGGTGCGCCGGCAGGGGGCGGCGCCTCGTCGGCCGCCGCCACGCCGCCGCCGCCGCAGATGCCGGCGGCGATGGCGCCGGGGTTCAACCAGGACACGCTGCAGCAGCGCCTGCAGGCCATGATTGAGGGCTCCAGGGAGACCTGGACCTACGCCATCTTCTGGCAGTCCTCCGTCGACGCCGCCACCGGCGCCTCGCTGCTCGGCTGGGGGGACGGCTACTACAAGGGCTGCGACGAGGACAAGCGCAAGCAGAAGCCGCTCACCCCCGCCGCCCAGGCCGAGCAGGAGCACCGCAAGCGCGTGCTCCGCGAGCTCAATTCA…
SibHLH173	transcript:KQK89778	Protein	MNLWTDDNASMMEAFMASADLPAFPWGAPAGGGASSAAATPPPPQMPAAMAPGFNQDTLQQRLQAMIEGSRETWTYAIFWQSSVDAATGASLLGWGDGYYKGCDEDKRKQKPLTPAAQAEQEHRKRVLRELNSLISGAAAAPDEAVEEEVTDTEWFFLVSMTQSFLNGSGLPGQALFAGQPTWIASGLSSAPCERARQAYNFGLRTMVCVPVGTGVLELGSTDVVFQTAESMAKIRSLFGGGGGAGGGSWPPVQPPAPPPQQPAAGADQAETDPSVLWLADAPVMDIKESLSHPSAEISVSKPPPPPQIHFENGSSSTLTENPSPSVHAPPPPPAPAAAPPQRQHQHNQAHQGPFRRELNFSEFASNPSMAAAPPFFKPDPVGHEHPSPAPPAATASLT…
SibHLH174	transcript:KQK89962	CDS	ATGAACCAGTGCGTGCCGAGTTGGGATCTGGATGACCCGGCGGTGGTAGCCGGCGGGGGCGGCGGCGGTCTTAACCATCCGGTGCCCGCGGCCGGCGGCGCGCACCGGGTGGTGGTGTCGGCTGCTGGGACCACCGGTGGCGCGTTCGCGCCCGTCGTCGTGCCCATGTCGGACAAGTACTACGAGGTGGCGGAGCTGACGTGGGAGAAGGGCAACATCTCCTCGCACGGGCTGCTCAACCGGCCGGCGCCCAGCAAGTACCCTCCCGCCGCGCCGTCGCATCTGCAAGGCATAGGTGGAGGCGCCGGCGCCGGCGGGGTGGCTGGGGACCGCGAGACGCTCGAGGCGGTGGTCGGCGAGGCGGCCGCGCGGTCGCACTTCCTCTCGCAGCCGCCGGCG…
SibHLH174	transcript:KQK89962	Protein	MNQCVPSWDLDDPAVVAGGGGGGLNHPVPAAGGAHRVVVSAAGTTGGAFAPVVVPMSDKYYEVAELTWEKGNISSHGLLNRPAPSKYPPAAPSHLQGIGGGAGAGGVAGDRETLEAVVGEAAARSHFLSQPPAVHHHAPWLGAAGGAVARTGADALVPCAARVVDEAAEGGDAADASRRKRARVVGEDGLVCASQGSAAPGRRGESALLTLDGGCGTGADDLCGFTTTTNNSTSLDRDDKGSPDTENTSIGGGASDSRCFSRRSQRDGLCDEGENVVINGDGAVRSSISTKRSRAAAIHNESERKRRDRINQKMKTLQKLVPNSSKTDKASMLDEVIDYLKQLQAQVQVMSRMSSMMMPMAMPQLQMSVMAQMAQMAQMAQMAQGMMNMGSLAQPGYAG…
SibHLH175	transcript:KQK90573	CDS	ATGGCGGACAAGGTTAATCCTTGGTGCCATTGGCCTAATCCTCCATGGAAATTCAACACTGAAAGCTCTGCGGGCAATATCTACCCACCTGACATTGGACTTGTTGATTCCAATTCGGTGGCATTGCCTACATATCTGAACACTGTTGCTGCACCTGTGCCATTTTTCACAGCATCAGTTGCTGACAGACCTCTTCCAATGGCTCCAAGATTTGTCACAAAATTGGCACCGAGTTTTGAATTTTCTGCACTGTATCCCTCGCATAAGAGATCTCTGGTTTTCTACCAGGAGAATCATACTCCTATTGCAGCTCCTTTGATAAGCAAGCAGACACTGGATCCTGTGCCAGAGCTCCAAGGTAGCAATGAGACTAATGTAACTGATGTTGGAGCAGAAGAA…
SibHLH175	transcript:KQK90573	Protein	MADKVNPWCHWPNPPWKFNTESSAGNIYPPDIGLVDSNSVALPTYLNTVAAPVPFFTASVADRPLPMAPRFVTKLAPSFEFSALYPSHKRSLVFYQENHTPIAAPLISKQTLDPVPELQGSNETNVTDVGAEETEGIHENTDEINALLDSDSDEGYEKVQELNRVRKPSPAENDTLSVESVASAGASAGSVRPAKKRKLSSGTDKSVVDTASSARLDHSIEQKLLVNDSDAQSCCIGEVESDHKFFLGEGEAAEGDNPDDQNRRRERIQETVAALRKIVPGGIAKDATAVLDEAICYLQYLKLKVKTLGAVSL*
SibHLH176	transcript:KQK90653	CDS	ATGGTTCCATCAGAGAGGGGGAGCGTCGCCACCGCCGTCAGCACGGCTGCCGCCGATAAGCTGCTCCATGGGCCTATCGCTGGCAAGAAGTGCAAGAAGGCGGCCCCGAGGAAGGTTCACAAGGCTGAGAGGGAGAAGCTTAAACGCGACCACCTAAATGATCTCTTCGTTGAGCTGGGTAATATGCTAGAAGCAGATAGGCAGAACAATGGGAAAGCATGCATACTAACTGATACTACTCGGATACTAAGAGATCTGCTTCTTCAAGTAGAATCTCTTCGAAAGGAACATAGCAACCTGCAGAATGAATCTCATTATGTTGCAATAGAGAGAAATGAGCTGCAGGATGAGAACGGTGTGCTCCGCAAAGAAATTTCAGAGCTTCAAGACGAGTTGAGA…
SibHLH176	transcript:KQK90653	Protein	MVPSERGSVATAVSTAAADKLLHGPIAGKKCKKAAPRKVHKAEREKLKRDHLNDLFVELGNMLEADRQNNGKACILTDTTRILRDLLLQVESLRKEHSNLQNESHYVAIERNELQDENGVLRKEISELQDELRMRTSSNPADWGHGNAGLNPPVPHPASAVFSSQQAMQPPTIASTVFPLQPPLAPSAVIEQSYATPPSLELKLFPGAESVEVHERSEDQEAPNHVARPQARYPPQSASWPVTLFSGLPRMEDEQCSSSTTSSSKETSTGRD*
SibHLH177	transcript:KQK91436	CDS	ATGTGGAACTGCTCTGTGCCGCACCCGCTCTTGCTGCCGTACGGCGACGACTACGGGATAGGCGCGAGTCCGATCTACAGCGAGACCCGCCCAGCGGTTTCTCAGTTCAGCTTCACCCAGCCAACTGCTGCTTCTCCATTAGTGAAATGGACGGCAGCGGGGGAGACGATGACCGGTGACGGCAGCCGTCTCAGGGGATCAAAAAGGTTCAAGACAACGACGGCAACAGCAACAGAAACAGCACAAGGTCCGCAGCACGGCCTGCGTTGCCATGCCAAGCCAACAAGAAATCGGACTGTGAAGGCACCATGTAAGAGGAGCCAGAAGCTGGGGGACAAGATCACGGCGCTTCAGCAGCTAGTCTCTCCTTATGGCAAGACGGATACCGCGTCGGTGCTC…
SibHLH177	transcript:KQK91436	Protein	MWNCSVPHPLLLPYGDDYGIGASPIYSETRPAVSQFSFTQPTAASPLVKWTAAGETMTGDGSRLRGSKRFKTTTATATETAQGPQHGLRCHAKPTRNRTVKAPCKRSQKLGDKITALQQLVSPYGKTDTASVLHEAATCIKHLHEQIQILTVSYPAISSPASQQDTGEEEGATDLRRRGLCLAPLSPEVVQLAVTVEAALRHRDTADTEDRWRLLGTL*
SibHLH178	transcript:KQK91488	CDS	ATGGGTGGTCACGGCGGCGACCACCACCATCAGGAGGTCGGCGTGCTCGTCGACGACGACGAGGACGAGCTCGAGCAGCAGGCGAGGGCTTGCGGTGGCGCGACGAGCGGGGTGGTGGAGCAAGGAGTAGGAGACGGAGGCGGCGGTCAGGAAGCCGCTGCGGGCATGGTGTTCGAGGCGAGCAGTAGCGTGGGGAGCGTGAGCGCGACCATGGCGCCGTCCCAGATCCTCTGCTGGCCGCCGCCGCCGCCCGCGCCGCCACAGCAGCAGCTCCACCACCACCACCACCACGATGTGGGCGGCGGCGGCCAGGCCCCGTTCTTCCCGCTGCTGCCGCCGCTGCCCCCGCAGCCGCCCCCGCCGCCCCCGTTCTTCGCCGACTTCTACGCGCGGCGCGCG…
SibHLH178	transcript:KQK91488	Protein	MGGHGGDHHHQEVGVLVDDDEDELEQQARACGGATSGVVEQGVGDGGGGQEAAAGMVFEASSSVGSVSATMAPSQILCWPPPPPAPPQQQLHHHHHHDVGGGGQAPFFPLLPPLPPQPPPPPPFFADFYARRALQFAYDHQHHSGGASTSSDPLGLGGLYMGHHGGSGMMMPPPFASSPFGDFGRMTAQEIMDAKALAASKSHSEAERRRRERINAHLARLRSLLPNTTKTDKASLLAEVIQHVKELKRQTSEITEEACPLPTESDELTVDASSDEDGRLVVRASLCCDDRADLLPDLIRALKALRLRALKAEITTLGGRVKNVLVITGDDSAATGCEGAAADDDQQEEAPMSPQHTVASIQEALRAVMERTASPSAAEEPGSAPSGAGAAGLKRQRTT…
SibHLH179	transcript:KQK91685	CDS	ATGGACCAGCAGGTGTTTGATGGCGACCCGTTCGTGCGCAGCATCTCGCCGCCGGAAGAGGACACCTTCTCCGGCCAGCTGCCATGGCCGGACTTTGACTTCGACGACGTCCTTTACGAGCTCTCCAAGCCGGCCGCGAACGAGACCTCCTCGGGCGGCTCCAGCTCCCAGAGGAAGCGCAACCACAACGCGTACGAGCGCGACCGCCGGAAGCATCTCAACGAGCTCTACTCCTCGCTCCACTCCCTCCTCCCTGACGCCGATCACGCAAAGAAGCCCAGCATTGCCATCACGGTGGCTCGAGTCCTCAAGTACATTCCCGAGCTGCAGAAGCAGGTTGAGAATCTAGAGGTGAGGAAGAAGAAGCTGATGAATGCCAACTGCAAACAAGGAGCGCTG…
SibHLH179	transcript:KQK91685	Protein	MDQQVFDGDPFVRSISPPEEDTFSGQLPWPDFDFDDVLYELSKPAANETSSGGSSSQRKRNHNAYERDRRKHLNELYSSLHSLLPDADHAKKPSIAITVARVLKYIPELQKQVENLEVRKKKLMNANCKQGALNPSGSIAPIVSVNCLNEMEIMVQISFLSNSAEATLPFSVFIEVLENEGLRLISSSTFSPTENRTFYSLHLQ
SibHLH180	transcript:KQK91847	CDS	ATGTATTCCCCTCCCTGCACCGATCCTGAAAGAGAGGAAAACCTGTGCTTCGCAGTCGGAACTAACCTGCTTGCTTCACTAGAGCATACCATGGATTTTGATGAGCCTATCATCTTTCCAATGAACAATGTAGGCATGCAAGAGGGGGTTCAGCTTTACAATTCTGCTGGGGATACTCAGCTAAGTAGAAATATGAACACAGGCAAGTGTTTAAAGGGTGCTAAAAGGAAGGGTTCAGGAGAGGACAGTTCATCACTACATTCTCTAGATGAAACCGGTGCATTGTTGCAGCGAAAAGTCAGCATGCAGTGTGCTGATGAGAAGGCAACTGATGCTGGAACCAACAGAGAGGACTATGTGCATGTCCGGGCAAAGCGTGGCCAAGCCACCAATAGCCAC…
SibHLH180	transcript:KQK91847	Protein	MYSPPCTDPEREENLCFAVGTNLLASLEHTMDFDEPIIFPMNNVGMQEGVQLYNSAGDTQLSRNMNTGKCLKGAKRKGSGEDSSSLHSLDETGALLQRKVSMQCADEKATDAGTNREDYVHVRAKRGQATNSHSLAERFRREKINERMKLLQDLVPGCNKITGKAMMLDEIINYVQSLQRQVEFLSMKLSAISPEMNCDFDLQDILCSQDACAAFPGYSLQMSSVHLNLFRASQQGFLRPEPCGVSPNPANVHVARPVQQLLQLPTFPQRGVNWDEELRTVAPDAFASDVGADSMKVE*
SibHLH181	transcript:KQK92060	CDS	ATGGAGTCCTCCGAGGCGAGCTGGCACTCCTTCGACCCGTCAGTCGCCGTGGAGGACTCCGAGGCGATGGCCCAGCTGCTCGGGGTCCAGTACTTCGGCAACGAGCACAAGCAGCCGGCGCCGACGACGGCCATGTACTGGCCTGGTTGCCAAGAAGCCGACCAGTACTACGGCTCGGCGGCGCCGTACTACATGCACCAGCCCAGCACGGGTGCAGGCTGCTACGACGGCCATGCTGGTTACTACGGCAGCGGCACGGTCACGATGACCGGCGACTTCTTCGTGCCGGACGAGCAGGTGGCGGACCCGAGCTTCATGCTTGATCTGAACCTCGACTTCGAGGACCAGGACGGCGGCGATGTGCCGGCGGCGTGCAAGAGGAAGCTGCTGCAGGATCAC…
SibHLH181	transcript:KQK92060	Protein	MESSEASWHSFDPSVAVEDSEAMAQLLGVQYFGNEHKQPAPTTAMYWPGCQEADQYYGSAAPYYMHQPSTGAGCYDGHAGYYGSGTVTMTGDFFVPDEQVADPSFMLDLNLDFEDQDGGDVPAACKRKLLQDHKDESATCTVPKKKPRSTAMPVQKKGKNAQSKKAQKKGACSRGNQEESNGDGNVQCSGNYLSDDDSLEMTACSNVSSASRKSSSGGGKARAGRGAATDPQSLYARVDISTMLEEAVQYVKFLQLQIKLLSSDDMWMFAPIAYNGVNVGLDLKISPPQQ*
SibHLH182	transcript:KQK92207	CDS	ATGGCGCTGGAGGCTGTGGTGTTCTCCCAGGCGGCGGCGGGCCATTTCGGCTACGGCGGCCGCGGGGACTCGCCGTACTGGTGCGACCTGGGCGGCCTCGGCGATCTATGCCCGGGGGATTACAGCTGGGACCAGGAGCTGGACGCGTGGGCGGCGGCGCCGGCCGTGGGGGACGACTGGGAGGCGGCGTCCAGGGCGGACCAGTCCTCGGACGCCTCCACGGACCAGCTGCTGCAGGGCAAGAAGGCGGCGTCCGAGCCGGCGGCGGCCGTGGCCGCGGTGAGGAGGAAGCGGAGGCGCGCCAAGGTCGTCAAGAACAAGGAGGAGATCGAGACCCAGCGGATGACCCACATTGCCGTCGAGCGCAACCGACGCCGCCAGATGAACGAGTACCTCGCC…
SibHLH182	transcript:KQK92207	Protein	MALEAVVFSQAAAGHFGYGGRGDSPYWCDLGGLGDLCPGDYSWDQELDAWAAAPAVGDDWEAASRADQSSDASTDQLLQGKKAASEPAAAVAAVRRKRRRAKVVKNKEEIETQRMTHIAVERNRRRQMNEYLAVLRSLMPPSYAHRGDQASIVGGAINYVRELEQLLQSLEVQKSIKNNRGRSSTDAAGNSSPFAGFFSFPQYSTSPAHGGGCSSTSLGSSSNTSSSNATTNSDASVADIEVTMVEGHASLKVLARRRPKQLLKLVTGLHQLRIPPLHLNMTTTADAMVLYTFSLKVEDGSKMGSVEDIATAVHEILGSIQQQEEETAVM*
SibHLH183	transcript:KQK92361	CDS	ATGTCGGGCCGCCGCGGCAGGATCAGCGACGACGAGATCAACGAGCTCATCTCCAAGCTCCAGGCACTCCTCCCGGAGTCCTCACGCCGCCGGAACGCGAGCCGGTCGTCGGCGTCGAAGCTCCTGAAGGAGACGTGCAGCTACATTAAGAGCCTCCACCGGGAGGTGGACGACCTCTCGGAGCGGCTGTCGGGGCTCATGTCGACCATGGACAACGACAGCCCCCAGGCCGAGATAATCCGGAGCCTACTCCGGTGA
SibHLH183	transcript:KQK92361	Protein	MSGRRGRISDDEINELISKLQALLPESSRRRNASRSSASKLLKETCSYIKSLHREVDDLSERLSGLMSTMDNDSPQAEIIRSLLR*
SibHLH184	transcript:KQK92365	CDS	ATGTCGAGCCGGAGGTCACGGTCTAGGCAGTCTGGCTCGTCGAGGATCACCGAGGAGCAAATCAGTGACCTCGTTTCCAAGTTGCAAGACCTCCTCCCCGAAGCTCGCCTCCAGAGCAATGCCAGAGTACCATCCGCGAGGGTGTTGCAGGAGACGTGCAACTACATCAGGAGCTTGCATCAGGAGGTGGACGACCTGAGCGAGAGGCTGTCGGAGCTACTGGCGACGTCCGACATGAGCAGCGCTCAGGCGGCGATCATCCGCAGCCTGCTCATGTAG
SibHLH184	transcript:KQK92365	Protein	MSSRRSRSRQSGSSRITEEQISDLVSKLQDLLPEARLQSNARVPSARVLQETCNYIRSLHQEVDDLSERLSELLATSDMSSAQAAIIRSLLM*
SibHLH185	transcript:KQK92689	CDS	ATGGAGCTCGATGAGGAGACGTTCTTGGACGAGCTCATGTCGCTGCGGCGGGAGGCGTCGGCGTCGGCGCCGTGGCAGGGCTACCAGCCCGGAGGCGGCGTGATGATGAGCGACCTCCTCTTCTACGGCGGCGAAGCAGGCGCCGACGCGACAAGCAGCGGCGGCATGGACCTGTCGCCGTTCCAGGAGCTGGCGCCCATACAGCCGGTGGCGCCACCGCAGCGCCCGCACGAGGACTTCAACTTCGACTGCCTGAGCGAGGTATGCAACCCTTACAGGAGCTGCGTCGCCGTTCCGGAGGAGGCGGCGCCCGGACAGACGCTCGTCGCTCCTCTCCACGACGCCATGGCGGAGGAGGAGACGAGCGGTGACAAGGGACTGTATTATGGAGGCGGGGGG…
SibHLH185	transcript:KQK92689	Protein	MELDEETFLDELMSLRREASASAPWQGYQPGGGVMMSDLLFYGGEAGADATSSGGMDLSPFQELAPIQPVAPPQRPHEDFNFDCLSEVCNPYRSCVAVPEEAAPGQTLVAPLHDAMAEEETSGDKGLYYGGGGSPTFVFGGGAGESSEMAIIRGVGGPHHRSKLHGAPSKNLMAERRRRKRLNDRLSMLRSIVPKISKMDRTSILGDTIDYVKELTERIKVLEEEIGASPEDLNLLNTLKDSSNSSNEMMVRNSTKFDVENRGDGNTRIEICCPTNPGVLLSTVSALEVLGLEIEQCVVSCFSDFGMQASCLQEDGERQVISTEEIKQALFRSAGYGGRCL*
SibHLH186	transcript:KQK92758	CDS	ATGGCGCTCAGCTTCCACCCGACAACCGCCCCGCTGTTCGGCCACCTCCCCGCCGCGGACATGAGCTTCCTCCAGGACCCCGAGGTCACCGACGCGCTGCTCGGCTTCGTCTACGACCCGCTCGACCCCGCCAACGCCGCGCTCGACGACCTCCTCAACCTCCCGCTCCATGACGACGACGACGCCGCATTCCTCGGGCCTCTCCATGACGACAGCGACGGCGAGGTCAAGCAGCATTGCGCCAAGAAGCAGCGCGCCTGCGGCGACGGCGCGTGGCGCGGCCTCGCGGACATCGACGCCACCGGCCAGCTGTGCAATAGCGGTGGCAACCAGCAGGTGCCGGCGCTGCCGGAGCTCCTGAACGAGTTCGTCCTGCCCCTGCCCCCGCCCTCGCCCCCG…
SibHLH186	transcript:KQK92758	Protein	MALSFHPTTAPLFGHLPAADMSFLQDPEVTDALLGFVYDPLDPANAALDDLLNLPLHDDDDAAFLGPLHDDSDGEVKQHCAKKQRACGDGAWRGLADIDATGQLCNSGGNQQVPALPELLNEFVLPLPPPSPPPLPPAAQLPAPGSFVRAAEAKKAAGNVSQSLQSAAARQRRKRISEKTAELSRLIPGGHKMNTAEMLEAAARHVKLLQAQVGMLALMRTVGSTENEKMPSVAQEQMHKLLVRGDVQERLAAEGKCLVPRKLVDAVAKDNSVMSNALVNRELGWFVASLPAGQ*
SibHLH187	transcript:KQK92878	CDS	ATGGCGACGGTGGCGGTAATGGAACAGTGGACGGACCCGCAGGCGGCGGCCAGCACCAGCGCGGCCGTGGCCGCCGCGGCGCAGATGCCCTTCCTGGCGCTGCTCCAGGGCGCGGGCGTCATGGTCGATGAAGGGCATCAGGACGGACGCAAGAGGAACACTGCTGCCTTCGCGTGCGCCGCCGCCGCCGACCTCGACCTGCTCGAGAGCTGCGTCACGCAGGCAGCCGCGGCCACTGCGGCAGCCCCTGTGGCGTCGTCTGCGCCGTCGACCAGGGCGGAGAGGCGGAGAAAGCGGCCGAGGCCGAGGACGCGCGCCGCACCGCCGCCGGAGAAGCGCCGGAAGCCGGAGGAGGCCGAGACCCAGCGGATGACGCACATCGCCGTCGAGCGCAACCGC…
SibHLH187	transcript:KQK92878	Protein	MATVAVMEQWTDPQAAASTSAAVAAAAQMPFLALLQGAGVMVDEGHQDGRKRNTAAFACAAAADLDLLESCVTQAAAATAAAPVASSAPSTRAERRRKRPRPRTRAAPPPEKRRKPEEAETQRMTHIAVERNRRRLMNDHLASLRSLIPSSYIPRGDQATVVGGAIDYVKQLEQQLVALQAAAAARRGAAGAVGTAATASSDGVFVSPQYASYSEARGCCGAGVDVEAMAAVGGHVRVRVAGRRWPGRLVRAVAALEDLRLAVLHLAVTSVGHDAVVYCFNLKMEEGCEVATADEVAAVVHQIFAYAGGTCC*
