# Supplementary material for: Genome-wide identification and expression analysis of the bHLH transcription factor family and its response to abiotic stress in foxtail millet (Setaria italica L.)
Source: BMC Genomics. 2021 Oct 30;22:778. doi: 10.1186/s12864-021-08095-y (PMC8557513; doi:10.1186/s12864-021-08095-y)
Supplement: Supplementary file 2 — Additional file 2: Table S2. Analysis and distribution of conserved motifs in S. italica bHLH proteins. [file 12864_2021_8095_MOESM2_ESM.xls]

## Sheet: Setaria italica
Supplementary Table 2 Analysis and distribution of conserved motifs in Setaria italica bHLH proteins.
Motif	Width	Best possible match
1	29	HSLAERKRREKJNERLRALRSLVPNGSKM
2	21	DKASILDEAIDYIKELQRQVK
3	21	ARLMAALEELGLDVLHANVTT
4	15	DYIHVRARRGQATDP
5	29	DIGEAMQDLRSRGLCLVPVSLTSAIASET
6	50	QSMVCPIIVEDLDPPGQMLVEMLCEDRGIFLEIADFIKGFGLTILKGLME
7	40	ADAMVLYTFSLKVEDGCKLSSVDDIAAAVHEILAAIDAEA
8	39	EDVTDTEWFFLVSMTYAFPPGAGLPGRAFAAGEPVWIPN
9	21	LLSSDEMWMYAPIAYNGMNIG
10	23	EIEARFSEKSVMVRIHCEBGKGV

## Sheet: others species
Supplementary Table 2 Analysis and distribution of conserved motifs in bHLH proteins of seven species .
Motif	Width	Best possible match
1	29	HSLAERRRREKJNERLKALRSLVPNGSKM
2	21	DKASILDEAIDYVKELQRQVK
3	15	DYIHVRARRGQATDP
4	20	EVEVRVSGKEVVVRVLCEKR
5	29	GLLARVLAALEELGLDVLHANVTTFGGRV
6	40	TEQZVAKLMEEDMGTAMQYLQSKGLCLMPISLASAISSQK
7	41	KLKESNESLQEKIKELKAEKNELRDEKQRLKAEKEKLEQQL
8	21	FLSMKLAAVNPRLDFBIESLL
9	21	ERIRRERINELFSKLQSLLPP
10	27	GPEEVTDTEWFFLVSMTFSFPRGEGLP
