# Supplementary material for: Genome-wide identification and expression analysis of the bHLH transcription factor family and its response to abiotic stress in foxtail millet (Setaria italica L.)
Source: BMC Genomics. 2021 Oct 30;22:778. doi: 10.1186/s12864-021-08095-y (PMC8557513; doi:10.1186/s12864-021-08095-y)
Supplement: Supplementary file 3 — Additional file 3: Table S3. Tandem duplication events in S. italica bHLH genes. [file 12864_2021_8095_MOESM3_ESM.xls]

## Sheet: The tandem duplication events.
Supplementary Table 3 The tandem duplication events of SibHLH genes.
Gene Name	Group	start	end	Sequence direction	Gene Name	Group	start	end	Sequence direction
SibHLH164	5	9273551	9274624	-	SibHLH165	5	9289132	9290135	-
SibHLH171	5	34759533	34760898	-	SibHLH172	5	34764058	34766278	-
SibHLH128	9	13507093	13510625	-	SibHLH129	9	13549371	13552115	-
SibHLH129	9	13549371	13552115	-	SibHLH130	9	13554706	13556429	-
SibHLH132	9	17394801	17396348	+	SibHLH133	9	17399158	17400636	+
SibHLH120	8	34551227	34552280	-	SibHLH121	8	34567067	34567856	-
SibHLH122	8	34579190	34579981	-	SibHLH123	8	34587109	34587888	-
SibHLH123	8	34587109	34587888	-	SibHLH124	8	34592213	34593200	-
SibHLH124	8	34592213	34593200	-	SibHLH125	8	34603221	34604027	-
SibHLH125	8	34603221	34604027	-	SibHLH126	8	34613712	34614521	-
SibHLH82	1	6286876	6289032	+	SibHLH83	1	6299384	6302561	+
SibHLH60	15	47954102	47957355	-	SibHLH61	15	47960405	47961703	-
SibHLH62	15	47979765	47980422	+	SibHLH63	15	47997132	48000399	+
SibHLH63	15	47997132	48000399	+	SibHLH64	15	48031195	48034194	+
SibHLH39	8	37579956	37580777	-	SibHLH40	8	37597877	37598719	-
SibHLH11	1	27059324	27062317	+	SibHLH12	1	27069978	27071386	+
