# Supplementary material for: Genome-wide identification and expression analysis of the bHLH transcription factor family and its response to abiotic stress in foxtail millet (Setaria italica L.)
Source: BMC Genomics. 2021 Oct 30;22:778. doi: 10.1186/s12864-021-08095-y (PMC8557513; doi:10.1186/s12864-021-08095-y)
Supplement: Supplementary file 4 — Additional file 4: Table S4. The 38 pairs of segmental duplications in S. italica bHLH genes. [file 12864_2021_8095_MOESM4_ESM.xls]

## Sheet: The segmental duplicates.
Supplementary Table 4 The 38 pairs of segmental duplicates in Setaria italica bHLH genes.
SbbHLH Gene Name	SbbHLH Gene ID	Subfamily	Location		SbbHLH Gene Name	SbbHLH Gene ID	Subfamily	Location
SibHLH22	transcript:KQL31314	11	ChrⅠ	=	SibHLH35	transcript:KQL24923	11	ChrⅡ
SibHLH1	transcript:KQL27843	3	ChrⅠ	=	SibHLH72	transcript:KQL10825	3	ChrⅣ
SibHLH3	transcript:KQL28104	21	ChrⅠ	=	SibHLH74	transcript:KQL11666	21	ChrⅣ
SibHLH23	transcript:KQL31595	3	ChrⅠ	=	SibHLH70	transcript:KQL09907	3	ChrⅣ
SibHLH11	transcript:KQL29963	1	ChrⅠ	=	SibHLH134	transcript:KQK97270	1	ChrⅦ
SibHLH17	transcript:KQL30908	13	ChrⅠ	=	SibHLH141	transcript:KQK98493	13	ChrⅦ
SibHLH18	transcript:KQL31019	3	ChrⅠ	=	SibHLH142	transcript:KQK98689	3	ChrⅦ
SibHLH19	transcript:KQL31092	4	ChrⅠ	=	SibHLH143	transcript:KQK98733	4	ChrⅦ
SibHLH10	transcript:KQL29582	9	ChrⅠ	=	SibHLH127	transcript:KQK96655	9	ChrⅦ
SibHLH27	transcript:KQL22720	17	ChrⅡ	=	SibHLH156	transcript:KQK86658	17	ChrⅨ
SibHLH26	transcript:KQL22411	15	ChrⅡ	=	SibHLH157	transcript:KQK86812	15	ChrⅨ
SibHLH28	transcript:KQL22865	18	ChrⅡ	=	SibHLH155	transcript:KQK86599	18	ChrⅨ
SibHLH36	transcript:KQL25046	16	ChrⅡ	=	SibHLH117	transcript:KQL02425	16	ChrⅥ
SibHLH37	transcript:KQL25176	18	ChrⅡ	=	SibHLH118	transcript:KQL02578	18	ChrⅥ
SibHLH38	transcript:KQL25257	18	ChrⅡ	=	SibHLH119	transcript:KQL02697	18	ChrⅥ
SibHLH39	transcript:KQL25361	8	ChrⅡ	=	SibHLH124	transcript:KQL02795	8	ChrⅥ
SibHLH32	transcript:KQL24778	19	ChrⅡ	=	SibHLH112	transcript:KQL02155	19	ChrⅥ
SibHLH33	transcript:KQL24849	10	ChrⅡ	=	SibHLH113	transcript:KQL02207	10	ChrⅥ
SibHLH34	transcript:KQL24916	18	ChrⅡ	=	SibHLH115	transcript:KQL02285	18	ChrⅥ
SibHLH35	transcript:KQL24923	11	ChrⅡ	=	SibHLH116	transcript:KQL02296	11	ChrⅥ
SibHLH30	transcript:KQL24449	10	ChrⅡ	=	SibHLH110	transcript:KQL01910	10	ChrⅥ
SibHLH59	transcript:KQL16994	19	ChrⅢ	=	SibHLH167	transcript:KQK88081	19	ChrⅨ
SibHLH66	transcript:KQL17382	5	ChrⅢ	=	SibHLH163	transcript:KQK87772	5	ChrⅨ
SibHLH59	transcript:KQL16994	19	ChrⅢ	=	SibHLH158	transcript:KQK86965	19	ChrⅨ
SibHLH55	transcript:KQL14848	12	ChrⅢ	=	SibHLH99	transcript:KQL07267	12	ChrⅤ
SibHLH54	transcript:KQL14541	19	ChrⅢ	=	SibHLH97	transcript:KQL06639	19	ChrⅤ
SibHLH52	transcript:KQL13902	21	ChrⅢ	=	SibHLH87	transcript:KQL04825	21	ChrⅤ
SibHLH49	transcript:KQL13542	12	ChrⅢ	=	SibHLH77	transcript:KQL03259	12	ChrⅤ
SibHLH50	transcript:KQL13584	8	ChrⅢ	=	SibHLH76	transcript:KQL03209	8	ChrⅤ
SibHLH58	transcript:KQL16816	19	ChrⅢ	=	SibHLH154	transcript:KQK95512	19	ChrⅧ
SibHLH75	transcript:KQL12269	9	ChrⅣ	=	SibHLH185	transcript:KQK92689	9	ChrⅨ
SibHLH72	transcript:KQL10825	3	ChrⅣ	=	SibHLH88	transcript:KQL04970	12	ChrⅤ
SibHLH168	transcript:KQK89123	12	ChrⅨ	=	SibHLH183	transcript:KQK92361	12	ChrⅨ
SibHLH170	transcript:KQK89245	3	ChrⅨ	=	SibHLH182	transcript:KQK92207	3	ChrⅨ
SibHLH86	transcript:KQL04511	10	ChrⅤ	=	SibHLH148	transcript:KQK99327	10	ChrⅦ
SibHLH90	transcript:KQL05043	14	ChrⅤ	=	SibHLH147	transcript:KQK99282	14	ChrⅦ
SibHLH107	transcript:KQL00587	12	ChrⅥ	=	SibHLH145	transcript:KQK99074	12	ChrⅦ
SibHLH149	transcript:KQK99606	13	ChrⅦ	=	SibHLH150	transcript:KQK93674	13	ChrⅧ
