# Supplementary material for: Genome-wide identification and expression analysis of the bHLH transcription factor family and its response to abiotic stress in foxtail millet (Setaria italica L.)
Source: BMC Genomics. 2021 Oct 30;22:778. doi: 10.1186/s12864-021-08095-y (PMC8557513; doi:10.1186/s12864-021-08095-y)
Supplement: Supplementary file 5 — Additional file 5: Table S5. One-to-one orthologous genes relationships between S. italica and other plants. [file 12864_2021_8095_MOESM5_ESM.xls]

## Sheet: S. italica - Arabidopsis
Supplementary Table 5 One-to-one orthologous relationships between Setaria italica and Arabidopsis thaliana.
SibHLH Gene Name	Subfamily	SibHLH Gene ID	Chromosome Position	AtbHLH Gene ID	Chromosome Position
SibHLH23	3	transcript:KQL31595	I	transcript:AT1G22490.2	1
SibHLH24	17	transcript:KQL31916	I	transcript:AT4G30980.2	4
SibHLH4	14	transcript:KQL28464	I	transcript:AT4G30410.2	4
SibHLH23	3	transcript:KQL31595	I	transcript:AT5G65320.1	5
SibHLH18	3	transcript:KQL31019	I	transcript:AT5G46690.1	5
SibHLH1	3	transcript:KQL27843	I	transcript:AT5G53210.1	5
SibHLH70	3	transcript:KQL09907	IV	transcript:AT1G22490.2	1
SibHLH73	18	transcript:KQL11421	IV	transcript:AT3G57800.1	3
SibHLH70	3	transcript:KQL09907	IV	transcript:AT5G65320.1	5
SibHLH79	15	transcript:KQL03578	V	transcript:AT2G46970.1	2
SibHLH88	12	transcript:KQL04970	V	transcript:AT4G01460.1	4
SibHLH87	21	transcript:KQL04825	V	transcript:AT5G56960.2	5
SibHLH100	19	transcript:KQL07567	V	transcript:AT5G01305.1	5
SibHLH117	16	transcript:KQL02425	VI	transcript:AT2G42280.3	2
SibHLH119	18	transcript:KQL02697	VI	transcript:AT5G50915.2	5
SibHLH114	3	transcript:KQL02232	VI	transcript:AT5G65320.1	5
SibHLH152	9	transcript:KQK94747	VIII	transcript:AT3G26744.2	3
SibHLH173	8	transcript:KQK89778	IX	transcript:AT4G17880.1	4
SibHLH181	19	transcript:KQK92060	IX	transcript:AT5G43175.1	5
SibHLH173	8	transcript:KQK89778	IX	transcript:AT5G46830.1	5

## Sheet: S. italica - Solanum lycopersic
Supplementary Table 5 One-to-one orthologous relationships between Setaria italica and Solanum lycopersicum.
SibHLH Gene Name	SibHLH Gene ID	Chromosome Position	SlbHLH Gene ID	Chromosome Position
SibHLH23	transcript:KQL31595	I	transcript:Solyc11g010340.2.1	11
SibHLH24	transcript:KQL31916	I	transcript:Solyc12g010170.2.1	12
SibHLH22	transcript:KQL31314	I	transcript:Solyc03g114720.3.1	3
SibHLH1	transcript:KQL27843	I	transcript:Solyc03g007410.3.1	3
SibHLH23	transcript:KQL31595	I	transcript:Solyc04g074810.3.1	4
SibHLH24	transcript:KQL31916	I	transcript:Solyc07g005400.3.1	7
SibHLH45	transcript:KQL26484	II	transcript:Solyc01g107140.2.1	1
SibHLH42	transcript:KQL26124	II	transcript:Solyc02g079970.3.1	2
SibHLH32	transcript:KQL24778	II	transcript:Solyc02g090950.1.1	2
SibHLH38	transcript:KQL25257	II	transcript:Solyc03g097820.2.1	3
SibHLH32	transcript:KQL24778	II	transcript:Solyc04g078800.3.1	4
SibHLH45	transcript:KQL26484	II	transcript:Solyc04g077960.1.1	4
SibHLH34	transcript:KQL24916	II	transcript:Solyc05g010610.3.1	5
SibHLH35	transcript:KQL24923	II	transcript:Solyc05g011810.3.1	5
SibHLH38	transcript:KQL25257	II	transcript:Solyc06g072520.2.1	6
SibHLH31	transcript:KQL24498	II	transcript:Solyc07g005400.3.1	7
SibHLH27	transcript:KQL22720	II	transcript:Solyc09g083220.3.1	9
SibHLH48	transcript:KQL13278	III	transcript:Solyc01g102300.3.1	1
SibHLH52	transcript:KQL13902	III	transcript:Solyc12g008930.2.1	12
SibHLH55	transcript:KQL14848	III	transcript:Solyc07g063830.3.1	7
SibHLH70	transcript:KQL09907	IV	transcript:Solyc04g074810.3.1	4
SibHLH79	transcript:KQL03578	V	transcript:Solyc01g102300.3.1	1
SibHLH99	transcript:KQL07267	V	transcript:Solyc10g006640.3.1	10
SibHLH87	transcript:KQL04825	V	transcript:Solyc12g008930.2.1	12
SibHLH99	transcript:KQL07267	V	transcript:Solyc02g079760.3.1	2
SibHLH99	transcript:KQL07267	V	transcript:Solyc07g063830.3.1	7
SibHLH117	transcript:KQL02425	VI	transcript:Solyc01g086870.3.1	1
SibHLH114	transcript:KQL02232	VI	transcript:Solyc11g010340.2.1	11
SibHLH112	transcript:KQL02155	VI	transcript:Solyc02g090950.1.1	2
SibHLH119	transcript:KQL02697	VI	transcript:Solyc03g097820.2.1	3
SibHLH112	transcript:KQL02155	VI	transcript:Solyc04g078800.3.1	4
SibHLH114	transcript:KQL02232	VI	transcript:Solyc04g074810.3.1	4
SibHLH115	transcript:KQL02285	VI	transcript:Solyc05g010610.3.1	5
SibHLH116	transcript:KQL02296	VI	transcript:Solyc05g011810.3.1	5
SibHLH119	transcript:KQL02697	VI	transcript:Solyc06g072520.2.1	6
SibHLH109	transcript:KQL00884	VI	transcript:Solyc07g064040.3.1	7
SibHLH145	transcript:KQK99074	VII	transcript:Solyc02g079760.3.1	2
SibHLH145	transcript:KQK99074	VII	transcript:Solyc07g063830.3.1	7
SibHLH140	transcript:KQK98420	VII	transcript:Solyc08g081140.3.1	8
SibHLH174	transcript:KQK89962	IX	transcript:Solyc01g090790.3.1	1
SibHLH181	transcript:KQK92060	IX	transcript:Solyc01g107140.2.1	1
SibHLH182	transcript:KQK92207	IX	transcript:Solyc11g010340.2.1	11
SibHLH162	transcript:KQK87345	IX	transcript:Solyc02g091800.3.1	2
SibHLH182	transcript:KQK92207	IX	transcript:Solyc04g074810.3.1	4
SibHLH180	transcript:KQK91847	IX	transcript:Solyc04g077480.3.1	4
SibHLH158	transcript:KQK86965	IX	transcript:Solyc04g077960.1.1	4
SibHLH181	transcript:KQK92060	IX	transcript:Solyc04g077960.1.1	4
SibHLH175	transcript:KQK90573	IX	transcript:Solyc04g076030.2.1	4
SibHLH161	transcript:KQK87307	IX	transcript:Solyc04g077480.3.1	4
SibHLH155	transcript:KQK86599	IX	transcript:Solyc05g006650.3.1	5
SibHLH173	transcript:KQK89778	IX	transcript:Solyc08g005050.3.1	8
SibHLH156	transcript:KQK86658	IX	transcript:Solyc09g083220.3.1	9
SibHLH156	transcript:KQK86658	IX	transcript:Solyc09g065820.3.1	9

## Sheet: S. italica - Solanum tuberosum
Supplementary Table 5 One-to-one orthologous relationships between Setaria italica and Solanum tuberosum.
SibHLH Gene Name	SibHLH Gene ID	Chromosome Position	StbHLH Gene ID	Chromosome Position
SibHLH23	transcript:KQL31595	I	transcript:PGSC0003DMT400045820	12
SibHLH22	transcript:KQL31314	I	transcript:PGSC0003DMT400063026	3
SibHLH1	transcript:KQL27843	I	transcript:PGSC0003DMT400023497	3
SibHLH23	transcript:KQL31595	I	transcript:PGSC0003DMT400005446	4
SibHLH4	transcript:KQL28464	I	transcript:PGSC0003DMT400029032	7
SibHLH45	transcript:KQL26484	II	transcript:PGSC0003DMT400087143	1
SibHLH36	transcript:KQL25046	II	transcript:PGSC0003DMT400056716	11
SibHLH32	transcript:KQL24778	II	transcript:PGSC0003DMT400010344	2
SibHLH42	transcript:KQL26124	II	transcript:PGSC0003DMT400055907	2
SibHLH38	transcript:KQL25257	II	transcript:PGSC0003DMT400051137	3
SibHLH32	transcript:KQL24778	II	transcript:PGSC0003DMT400020558	4
SibHLH45	transcript:KQL26484	II	transcript:PGSC0003DMT400055446	4
SibHLH33	transcript:KQL24849	II	transcript:PGSC0003DMT400024185	4
SibHLH35	transcript:KQL24923	II	transcript:PGSC0003DMT400050572	5
SibHLH34	transcript:KQL24916	II	transcript:PGSC0003DMT400050585	5
SibHLH37	transcript:KQL25176	II	transcript:PGSC0003DMT400051980	6
SibHLH31	transcript:KQL24498	II	transcript:PGSC0003DMT400028917	7
SibHLH27	transcript:KQL22720	II	transcript:PGSC0003DMT400015596	9
SibHLH48	transcript:KQL13278	III	transcript:PGSC0003DMT400047079	1
SibHLH52	transcript:KQL13902	III	transcript:PGSC0003DMT400000883	12
SibHLH53	transcript:KQL14089	III	transcript:PGSC0003DMT400023497	3
SibHLH70	transcript:KQL09907	IV	transcript:PGSC0003DMT400005446	4
SibHLH79	transcript:KQL03578	V	transcript:PGSC0003DMT400047079	1
SibHLH87	transcript:KQL04825	V	transcript:PGSC0003DMT400000883	12
SibHLH99	transcript:KQL07267	V	transcript:PGSC0003DMT400036021	2
SibHLH89	transcript:KQL04972	V	transcript:PGSC0003DMT400026449	2
SibHLH77	transcript:KQL03259	V	transcript:PGSC0003DMT400006783	3
SibHLH99	transcript:KQL07267	V	transcript:PGSC0003DMT400012997	3
SibHLH103	transcript:KQL08294	V	transcript:PGSC0003DMT400051980	6
SibHLH99	transcript:KQL07267	V	transcript:PGSC0003DMT400049504	7
SibHLH117	transcript:KQL02425	VI	transcript:PGSC0003DMT400065029	1
SibHLH112	transcript:KQL02155	VI	transcript:PGSC0003DMT400010344	2
SibHLH119	transcript:KQL02697	VI	transcript:PGSC0003DMT400051137	3
SibHLH114	transcript:KQL02232	VI	transcript:PGSC0003DMT400005446	4
SibHLH113	transcript:KQL02207	VI	transcript:PGSC0003DMT400024185	4
SibHLH116	transcript:KQL02296	VI	transcript:PGSC0003DMT400050572	5
SibHLH115	transcript:KQL02285	VI	transcript:PGSC0003DMT400050585	5
SibHLH145	transcript:KQK99074	VII	transcript:PGSC0003DMT400036021	2
SibHLH145	transcript:KQK99074	VII	transcript:PGSC0003DMT400049504	7
SibHLH140	transcript:KQK98420	VII	transcript:PGSC0003DMT400032139	8
SibHLH174	transcript:KQK89962	IX	transcript:PGSC0003DMT400066807	1
SibHLH180	transcript:KQK91847	IX	transcript:PGSC0003DMT400001888	1
SibHLH158	transcript:KQK86965	IX	transcript:PGSC0003DMT400087143	1
SibHLH159	transcript:KQK87002	IX	transcript:PGSC0003DMT400066197	1
SibHLH182	transcript:KQK92207	IX	transcript:PGSC0003DMT400041644	11
SibHLH162	transcript:KQK87345	IX	transcript:PGSC0003DMT400078696	2
SibHLH182	transcript:KQK92207	IX	transcript:PGSC0003DMT400005446	4
SibHLH180	transcript:KQK91847	IX	transcript:PGSC0003DMT400012591	4
SibHLH181	transcript:KQK92060	IX	transcript:PGSC0003DMT400055446	4
SibHLH161	transcript:KQK87307	IX	transcript:PGSC0003DMT400012591	4
SibHLH175	transcript:KQK90573	IX	transcript:PGSC0003DMT400033589	4
SibHLH156	transcript:KQK86658	IX	transcript:PGSC0003DMT400049768	9
SibHLH156	transcript:KQK86658	IX	transcript:PGSC0003DMT400015596	9

## Sheet: S. italica - Oryza sativa
Supplementary Table 5 One-to-one orthologous relationships between Setaria italica and Oryza sativa.
SibHLH Gene Name	Subfamily	SibHLH Gene ID	Chromosome Position	OsbHLH Gene ID	Chromosome Position
SibHLH11	1	transcript:KQL29963	I	transcript:BGIOSGA008398-TA	2
SibHLH14	17	transcript:KQL30105	I	transcript:BGIOSGA006236-TA	2
SibHLH15	18	transcript:KQL30374	I	transcript:BGIOSGA008576-TA	2
SibHLH16	12	transcript:KQL30895	I	transcript:BGIOSGA005863-TA	2
SibHLH17	13	transcript:KQL30908	I	transcript:BGIOSGA008794-TA	2
SibHLH18	3	transcript:KQL31019	I	transcript:BGIOSGA008846-TA	2
SibHLH20	18	transcript:KQL31140	I	transcript:BGIOSGA005771-TA	2
SibHLH21	19	transcript:KQL31180	I	transcript:BGIOSGA008903-TA	2
SibHLH22	11	transcript:KQL31314	I	transcript:BGIOSGA005697-TA	2
SibHLH23	3	transcript:KQL31595	I	transcript:BGIOSGA005582-TA	2
SibHLH24	17	transcript:KQL31916	I	transcript:BGIOSGA009202-TA	2
SibHLH25	15	transcript:KQL31998	I	transcript:BGIOSGA005408-TA	2
SibHLH9	4	transcript:KQL29480	I	transcript:BGIOSGA008112-TA	2
SibHLH3	21	transcript:KQL28104	I	transcript:BGIOSGA006856-TA	2
SibHLH7	6	transcript:KQL29100	I	transcript:BGIOSGA007247-TA	2
SibHLH6	9	transcript:KQL29003	I	transcript:BGIOSGA007229-TA	2
SibHLH4	14	transcript:KQL28464	I	transcript:BGIOSGA007660-TA	2
SibHLH2	1	transcript:KQL27999	I	transcript:BGIOSGA006833-TA	2
SibHLH1	3	transcript:KQL27843	I	transcript:BGIOSGA006748-TA	2
SibHLH16	12	transcript:KQL30895	I	transcript:BGIOSGA014536-TA	4
SibHLH18	3	transcript:KQL31019	I	transcript:BGIOSGA017025-TA	4
SibHLH19	4	transcript:KQL31092	I	transcript:BGIOSGA014424-TA	4
SibHLH11	1	transcript:KQL29963	I	transcript:BGIOSGA016427-TA	4
SibHLH15	18	transcript:KQL30374	I	transcript:BGIOSGA016651-TA	4
SibHLH4	14	transcript:KQL28464	I	transcript:BGIOSGA020764-TA	6
SibHLH1	3	transcript:KQL27843	I	transcript:BGIOSGA023024-TA	6
SibHLH24	17	transcript:KQL31916	I	transcript:BGIOSGA021777-TA	6
SibHLH3	21	transcript:KQL28104	I	transcript:BGIOSGA023114-TA	6
SibHLH22	11	transcript:KQL31314	I	transcript:BGIOSGA028888-TA	8
SibHLH22	11	transcript:KQL31314	I	transcript:BGIOSGA030958-TA	9
SibHLH35	11	transcript:KQL24923	II	transcript:BGIOSGA005697-TA	2
SibHLH26	15	transcript:KQL22411	II	transcript:BGIOSGA013672-TA	3
SibHLH27	17	transcript:KQL22720	II	transcript:BGIOSGA013729-TA	3
SibHLH28	18	transcript:KQL22865	II	transcript:BGIOSGA009622-TA	3
SibHLH31	17	transcript:KQL24498	II	transcript:BGIOSGA021777-TA	6
SibHLH41	12	transcript:KQL25743	II	transcript:BGIOSGA025671-TA	7
SibHLH42	6	transcript:KQL26124	II	transcript:BGIOSGA024146-TA	7
SibHLH43	9	transcript:KQL26167	II	transcript:BGIOSGA025912-TA	7
SibHLH45	19	transcript:KQL26484	II	transcript:BGIOSGA023988-TA	7
SibHLH26	15	transcript:KQL22411	II	transcript:BGIOSGA025137-TA	7
SibHLH27	17	transcript:KQL22720	II	transcript:BGIOSGA025266-TA	7
SibHLH28	18	transcript:KQL22865	II	transcript:BGIOSGA024674-TA	7
SibHLH29	7	transcript:KQL22985	II	transcript:BGIOSGA025388-TA	7
SibHLH32	19	transcript:KQL24778	II	transcript:BGIOSGA026828-TA	8
SibHLH33	10	transcript:KQL24849	II	transcript:BGIOSGA028855-TA	8
SibHLH34	18	transcript:KQL24916	II	transcript:BGIOSGA028884-TA	8
SibHLH35	11	transcript:KQL24923	II	transcript:BGIOSGA028888-TA	8
SibHLH37	18	transcript:KQL25176	II	transcript:BGIOSGA029027-TA	8
SibHLH38	18	transcript:KQL25257	II	transcript:BGIOSGA026577-TA	8
SibHLH39	8	transcript:KQL25361	II	transcript:BGIOSGA026551-TA	8
SibHLH30	10	transcript:KQL24449	II	transcript:BGIOSGA026937-TA	8
SibHLH36	16	transcript:KQL25046	II	transcript:BGIOSGA028963-TA	8
SibHLH30	10	transcript:KQL24449	II	transcript:BGIOSGA029777-TA	9
SibHLH31	17	transcript:KQL24498	II	transcript:BGIOSGA029759-TA	9
SibHLH32	19	transcript:KQL24778	II	transcript:BGIOSGA030896-TA	9
SibHLH33	10	transcript:KQL24849	II	transcript:BGIOSGA030928-TA	9
SibHLH34	18	transcript:KQL24916	II	transcript:BGIOSGA030954-TA	9
SibHLH35	11	transcript:KQL24923	II	transcript:BGIOSGA030958-TA	9
SibHLH36	16	transcript:KQL25046	II	transcript:BGIOSGA031008-TA	9
SibHLH37	18	transcript:KQL25176	II	transcript:BGIOSGA029497-TA	9
SibHLH38	18	transcript:KQL25257	II	transcript:BGIOSGA029460-TA	9
SibHLH39	8	transcript:KQL25361	II	transcript:BGIOSGA029426-TA	9
SibHLH54	19	transcript:KQL14541	III	transcript:BGIOSGA000939-TA	1
SibHLH55	12	transcript:KQL14848	III	transcript:BGIOSGA000686-TA	1
SibHLH52	21	transcript:KQL13902	III	transcript:BGIOSGA002940-TA	1
SibHLH49	12	transcript:KQL13542	III	transcript:BGIOSGA002074-TA	1
SibHLH48	15	transcript:KQL13278	III	transcript:BGIOSGA001870-TA	1
SibHLH58	19	transcript:KQL16816	III	transcript:BGIOSGA035596-TA	11
SibHLH59	19	transcript:KQL16994	III	transcript:BGIOSGA035917-TA	12
SibHLH60	15	transcript:KQL17066	III	transcript:BGIOSGA037731-TA	12
SibHLH65	15	transcript:KQL17171	III	transcript:BGIOSGA037775-TA	12
SibHLH66	5	transcript:KQL17382	III	transcript:BGIOSGA037855-TA	12
SibHLH58	19	transcript:KQL16816	III	transcript:BGIOSGA037460-TA	12
SibHLH59	19	transcript:KQL16994	III	transcript:BGIOSGA010239-TA	3
SibHLH66	5	transcript:KQL17382	III	transcript:BGIOSGA013293-TA	3
SibHLH46	14	transcript:KQL12896	III	transcript:BGIOSGA014179-TA	4
SibHLH48	15	transcript:KQL13278	III	transcript:BGIOSGA019157-TA	5
SibHLH49	12	transcript:KQL13542	III	transcript:BGIOSGA018542-TA	5
SibHLH56	6	transcript:KQL15218	III	transcript:BGIOSGA019971-TA	5
SibHLH55	12	transcript:KQL14848	III	transcript:BGIOSGA020126-TA	5
SibHLH54	19	transcript:KQL14541	III	transcript:BGIOSGA020285-TA	5
SibHLH53	3	transcript:KQL14089	III	transcript:BGIOSGA017471-TA	5
SibHLH74	21	transcript:KQL11666	IV	transcript:BGIOSGA006856-TA	2
SibHLH71	12	transcript:KQL10001	IV	transcript:BGIOSGA005623-TA	2
SibHLH7	6	transcript:KQL09907	IV	transcript:BGIOSGA005582-TA	2
SibHLH72	3	transcript:KQL10825	IV	transcript:BGIOSGA006748-TA	2
SibHLH75	9	transcript:KQL12269	IV	transcript:BGIOSGA011499-TA	3
SibHLH71	12	transcript:KQL10001	IV	transcript:BGIOSGA022576-TA	6
SibHLH75	9	transcript:KQL12269	IV	transcript:BGIOSGA023624-TA	6
SibHLH72	3	transcript:KQL10825	IV	transcript:BGIOSGA023024-TA	6
SibHLH74	21	transcript:KQL11666	IV	transcript:BGIOSGA023114-TA	6
SibHLH73	18	transcript:KQL11421	IV	transcript:BGIOSGA020891-TA	6
SibHLH69	17	transcript:KQL09388	IV	transcript:BGIOSGA021743-TA	6
SibHLH107	12	transcript:KQL00587	VI	transcript:BGIOSGA017200-TA	4
SibHLH110	10	transcript:KQL01910	VI	transcript:BGIOSGA026937-TA	8
SibHLH111	13	transcript:KQL01999	VI	transcript:BGIOSGA026906-TA	8
SibHLH112	19	transcript:KQL02155	VI	transcript:BGIOSGA026828-TA	8
SibHLH113	10	transcript:KQL02207	VI	transcript:BGIOSGA028855-TA	8
SibHLH115	18	transcript:KQL02285	VI	transcript:BGIOSGA028884-TA	8
SibHLH116	11	transcript:KQL02296	VI	transcript:BGIOSGA028888-TA	8
SibHLH117	16	transcript:KQL02425	VI	transcript:BGIOSGA028963-TA	8
SibHLH118	18	transcript:KQL02578	VI	transcript:BGIOSGA029027-TA	8
SibHLH119	18	transcript:KQL02697	VI	transcript:BGIOSGA026577-TA	8
SibHLH120	8	transcript:KQL02791	VI	transcript:BGIOSGA026551-TA	8
SibHLH106	19	transcript:KQL00212	VI	transcript:BGIOSGA027780-TA	8
SibHLH109	6	transcript:KQL00884	VI	transcript:BGIOSGA027691-TA	8
SibHLH107	12	transcript:KQL00587	VI	transcript:BGIOSGA027551-TA	8
SibHLH112	19	transcript:KQL02155	VI	transcript:BGIOSGA030896-TA	9
SibHLH113	10	transcript:KQL02207	VI	transcript:BGIOSGA030928-TA	9
SibHLH114	3	transcript:KQL02232	VI	transcript:BGIOSGA030936-TA	9
SibHLH115	18	transcript:KQL02285	VI	transcript:BGIOSGA030954-TA	9
SibHLH116	11	transcript:KQL02296	VI	transcript:BGIOSGA030958-TA	9
SibHLH117	16	transcript:KQL02425	VI	transcript:BGIOSGA031008-TA	9
SibHLH118	18	transcript:KQL02578	VI	transcript:BGIOSGA029497-TA	9
SibHLH119	18	transcript:KQL02697	VI	transcript:BGIOSGA029460-TA	9
SibHLH120	8	transcript:KQL02791	VI	transcript:BGIOSGA029426-TA	9
SibHLH110	10	transcript:KQL01910	VI	transcript:BGIOSGA029777-TA	9
SibHLH111	13	transcript:KQL01999	VI	transcript:BGIOSGA029728-TA	9
SibHLH96	8	transcript:KQL06623	V	transcript:BGIOSGA004292-TA	1
SibHLH97	19	transcript:KQL06639	V	transcript:BGIOSGA000939-TA	1
SibHLH98	21	transcript:KQL07202	V	transcript:BGIOSGA004540-TA	1
SibHLH99	12	transcript:KQL07267	V	transcript:BGIOSGA000686-TA	1
SibHLH100	19	transcript:KQL07567	V	transcript:BGIOSGA004736-TA	1
SibHLH102	18	transcript:KQL08166	V	transcript:BGIOSGA004992-TA	1
SibHLH103	18	transcript:KQL08294	V	transcript:BGIOSGA000262-TA	1
SibHLH104	9	transcript:KQL08441	V	transcript:BGIOSGA000206-TA	1
SibHLH105	2	transcript:KQL08647	V	transcript:BGIOSGA000097-TA	1
SibHLH80	12	transcript:KQL04026	V	transcript:BGIOSGA002600-TA	1
SibHLH81	1	transcript:KQL04067	V	transcript:BGIOSGA002617-TA	1
SibHLH86	10	transcript:KQL04511	V	transcript:BGIOSGA002833-TA	1
SibHLH87	21	transcript:KQL04825	V	transcript:BGIOSGA002940-TA	1
SibHLH89	10	transcript:KQL04972	V	transcript:BGIOSGA003013-TA	1
SibHLH94	13	transcript:KQL05975	V	transcript:BGIOSGA001173-TA	1
SibHLH91	1	transcript:KQL05336	V	transcript:BGIOSGA001526-TA	1
SibHLH93	21	transcript:KQL05658	V	transcript:BGIOSGA003814-TA	1
SibHLH79	15	transcript:KQL03578	V	transcript:BGIOSGA001870-TA	1
SibHLH78	4	transcript:KQL03523	V	transcript:BGIOSGA001850-TA	1
SibHLH77	12	transcript:KQL03259	V	transcript:BGIOSGA002074-TA	1
SibHLH92	19	transcript:KQL05609	V	transcript:BGIOSGA001389-TA	1
SibHLH99	12	transcript:KQL07267	V	transcript:BGIOSGA017200-TA	4
SibHLH86	10	transcript:KQL04511	V	transcript:BGIOSGA019238-TA	5
SibHLH79	15	transcript:KQL03578	V	transcript:BGIOSGA019157-TA	5
SibHLH99	12	transcript:KQL07267	V	transcript:BGIOSGA020126-TA	5
SibHLH97	19	transcript:KQL06639	V	transcript:BGIOSGA020285-TA	5
SibHLH148	10	transcript:KQK99327	VII	transcript:BGIOSGA002833-TA	1
SibHLH149	13	transcript:KQK99606	VII	transcript:BGIOSGA034846-TA	11
SibHLH149	13	transcript:KQK99606	VII	transcript:BGIOSGA037034-TA	12
SibHLH134	1	transcript:KQK97270	VII	transcript:BGIOSGA008398-TA	2
SibHLH141	13	transcript:KQK98493	VII	transcript:BGIOSGA008794-TA	2
SibHLH142	3	transcript:KQK98689	VII	transcript:BGIOSGA008846-TA	2
SibHLH132	9	transcript:KQK96911	VII	transcript:BGIOSGA016251-TA	4
SibHLH134	1	transcript:KQK97270	VII	transcript:BGIOSGA016426-TA	4
SibHLH137	12	transcript:KQK97877	VII	transcript:BGIOSGA014810-TA	4
SibHLH140	7	transcript:KQK98420	VII	transcript:BGIOSGA014567-TA	4
SibHLH142	3	transcript:KQK98689	VII	transcript:BGIOSGA017025-TA	4
SibHLH143	4	transcript:KQK98733	VII	transcript:BGIOSGA014424-TA	4
SibHLH144	15	transcript:KQK98953	VII	transcript:BGIOSGA017139-TA	4
SibHLH145	12	transcript:KQK99074	VII	transcript:BGIOSGA017200-TA	4
SibHLH146	12	transcript:KQK99167	VII	transcript:BGIOSGA014246-TA	4
SibHLH127	9	transcript:KQK96655	VII	transcript:BGIOSGA015389-TA	4
SibHLH136	16	transcript:KQK97808	VII	transcript:BGIOSGA016651-TA	4
SibHLH147	14	transcript:KQK99282	VII	transcript:BGIOSGA019218-TA	5
SibHLH145	12	transcript:KQK99074	VII	transcript:BGIOSGA027551-TA	8
SibHLH150	13	transcript:KQK93674	VIII	transcript:BGIOSGA034846-TA	11
SibHLH152	9	transcript:KQK94747	VIII	transcript:BGIOSGA035358-TA	11
SibHLH154	19	transcript:KQK95512	VIII	transcript:BGIOSGA035596-TA	11
SibHLH153	UC	transcript:KQK95245	VIII	transcript:BGIOSGA035534-TA	11
SibHLH150	13	transcript:KQK93674	VIII	transcript:BGIOSGA037034-TA	12
SibHLH168	12	transcript:KQK89123	IX	transcript:BGIOSGA031957-TA	10
SibHLH169	12	transcript:KQK89128	IX	transcript:BGIOSGA032878-TA	10
SibHLH183	12	transcript:KQK92361	IX	transcript:BGIOSGA031957-TA	10
SibHLH184	12	transcript:KQK92365	IX	transcript:BGIOSGA032878-TA	10
SibHLH174	15	transcript:KQK89962	IX	transcript:BGIOSGA031426-TA	10
SibHLH173	8	transcript:KQK89778	IX	transcript:BGIOSGA033493-TA	10
SibHLH170	3	transcript:KQK89245	IX	transcript:BGIOSGA032814-TA	10
SibHLH171	5	transcript:KQK89667	IX	transcript:BGIOSGA032415-TA	10
SibHLH185	9	transcript:KQK92689	IX	transcript:BGIOSGA031474-TA	10
SibHLH167	19	transcript:KQK88081	IX	transcript:BGIOSGA035917-TA	12
SibHLH166	15	transcript:KQK87991	IX	transcript:BGIOSGA037775-TA	12
SibHLH163	5	transcript:KQK87772	IX	transcript:BGIOSGA037855-TA	12
SibHLH178	10	transcript:KQK91488	IX	transcript:BGIOSGA012265-TA	3
SibHLH180	18	transcript:KQK91847	IX	transcript:BGIOSGA011172-TA	3
SibHLH170	3	transcript:KQK89245	IX	transcript:BGIOSGA012015-TA	3
SibHLH158	19	transcript:KQK86965	IX	transcript:BGIOSGA011251-TA	3
SibHLH167	19	transcript:KQK88081	IX	transcript:BGIOSGA010239-TA	3
SibHLH166	15	transcript:KQK87991	IX	transcript:BGIOSGA013197-TA	3
SibHLH163	5	transcript:KQK87772	IX	transcript:BGIOSGA013293-TA	3
SibHLH162	5	transcript:KQK87345	IX	transcript:BGIOSGA013493-TA	3
SibHLH160	21	transcript:KQK87174	IX	transcript:BGIOSGA013533-TA	3
SibHLH159	12	transcript:KQK87002	IX	transcript:BGIOSGA013600-TA	3
SibHLH158	19	transcript:KQK86965	IX	transcript:BGIOSGA013618-TA	3
SibHLH157	15	transcript:KQK86812	IX	transcript:BGIOSGA013672-TA	3
SibHLH156	17	transcript:KQK86658	IX	transcript:BGIOSGA013729-TA	3
SibHLH155	18	transcript:KQK86599	IX	transcript:BGIOSGA009622-TA	3
SibHLH187	3	transcript:KQK92878	IX	transcript:BGIOSGA011741-TA	3
SibHLH185	9	transcript:KQK92689	IX	transcript:BGIOSGA011499-TA	3
SibHLH184	12	transcript:KQK92365	IX	transcript:BGIOSGA011363-TA	3
SibHLH183	12	transcript:KQK92361	IX	transcript:BGIOSGA011954-TA	3
SibHLH182	3	transcript:KQK92207	IX	transcript:BGIOSGA012015-TA	3
SibHLH181	19	transcript:KQK92060	IX	transcript:BGIOSGA011251-TA	3
SibHLH176	UC	transcript:KQK90653	IX	transcript:BGIOSGA012750-TA	3
SibHLH169	12	transcript:KQK89128	IX	transcript:BGIOSGA011363-TA	3
SibHLH168	12	transcript:KQK89123	IX	transcript:BGIOSGA011954-TA	3
SibHLH161	18	transcript:KQK87307	IX	transcript:BGIOSGA010315-TA	3
SibHLH166	15	transcript:KQK87991	IX	transcript:BGIOSGA013672-TA	3
SibHLH185	9	transcript:KQK92689	IX	transcript:BGIOSGA023624-TA	6
SibHLH176	UC	transcript:KQK90653	IX	transcript:BGIOSGA023869-TA	7
SibHLH156	17	transcript:KQK86658	IX	transcript:BGIOSGA025266-TA	7
SibHLH157	15	transcript:KQK86812	IX	transcript:BGIOSGA025137-TA	7
SibHLH155	18	transcript:KQK86599	IX	transcript:BGIOSGA024674-TA	7
SibHLH182	3	transcript:KQK92207	IX	transcript:BGIOSGA030936-TA	9

## Sheet: S. italica - Brachypodium dista
Supplementary Table 5 One-to-one orthologous relationships between Setaria italica and Brachypodium distachyum.
SibHLH Gene Name	SibHLH Gene ID	Chromosome Position	BdbHLH Gene ID	Chromosome Position
SibHLH1	transcript:KQL27843	I	transcript:KQK18079	1
SibHLH1	transcript:KQL27843	I	transcript:PNT66286	3
SibHLH2	transcript:KQL27999	I	transcript:KQJ94140	3
SibHLH3	transcript:KQL28104	I	transcript:KQK17908	1
SibHLH3	transcript:KQL28104	I	transcript:PNT66187	3
SibHLH4	transcript:KQL28464	I	transcript:KQK16869	1
SibHLH6	transcript:KQL29003	I	transcript:PNT65750	3
SibHLH7	transcript:KQL29100	I	transcript:KQJ92907	3
SibHLH11	transcript:KQL29963	I	transcript:PNT68800	3
SibHLH14	transcript:KQL30105	I	transcript:PNT68849	3
SibHLH15	transcript:KQL30374	I	transcript:PNT68992	3
SibHLH16	transcript:KQL30895	I	transcript:KQK00682	3
SibHLH16	transcript:KQL30895	I	transcript:PNT61668	5
SibHLH17	transcript:KQL30908	I	transcript:KQK00734	3
SibHLH18	transcript:KQL31019	I	transcript:KQK00838	3
SibHLH18	transcript:KQL31019	I	transcript:KQJ84300	5
SibHLH19	transcript:KQL31092	I	transcript:PNT61764	5
SibHLH20	transcript:KQL31140	I	transcript:KQK00940	3
SibHLH21	transcript:KQL31180	I	transcript:KQK18433	1
SibHLH21	transcript:KQL31180	I	transcript:KQK00978	3
SibHLH22	transcript:KQL31314	I	transcript:KQK01450	3
SibHLH22	transcript:KQL31314	I	transcript:KQJ98764	3
SibHLH22	transcript:KQL31314	I	transcript:KQJ90635	4
SibHLH23	transcript:KQL31595	I	transcript:KQK01808	3
SibHLH23	transcript:KQL31595	I	transcript:KQJ98697	3
SibHLH24	transcript:KQL31916	I	transcript:KQK19280	1
SibHLH24	transcript:KQL31916	I	transcript:KQK01143	3
SibHLH25	transcript:KQL31998	I	transcript:PNT76463	1
SibHLH25	transcript:KQL31998	I	transcript:KQK01240	3
SibHLH26	transcript:KQL22411	II	transcript:KQK21024	1
SibHLH26	transcript:KQL22411	II	transcript:KQK12892	1
SibHLH26	transcript:KQL22411	II	transcript:KQK14025	1
SibHLH27	transcript:KQL22720	II	transcript:KQK20575	1
SibHLH27	transcript:KQL22720	II	transcript:KQK12698	1
SibHLH28	transcript:KQL22865	II	transcript:KQK20469	1
SibHLH28	transcript:KQL22865	II	transcript:KQK12636	1
SibHLH29	transcript:KQL22985	II	transcript:PNT76830	1
SibHLH30	transcript:KQL24449	II	transcript:KQJ98388	3
SibHLH30	transcript:KQL24449	II	transcript:KQJ90194	4
SibHLH31	transcript:KQL24498	II	transcript:KQJ90251	4
SibHLH32	transcript:KQL24778	II	transcript:KQJ98652	3
SibHLH32	transcript:KQL24778	II	transcript:KQJ90506	4
SibHLH33	transcript:KQL24849	II	transcript:KQJ98671	3
SibHLH33	transcript:KQL24849	II	transcript:PNT64740	4
SibHLH34	transcript:KQL24916	II	transcript:KQK18613	1
SibHLH34	transcript:KQL24916	II	transcript:KQJ98754	3
SibHLH34	transcript:KQL24916	II	transcript:KQJ90628	4
SibHLH35	transcript:KQL24923	II	transcript:KQJ98764	3
SibHLH35	transcript:KQL24923	II	transcript:KQK01450	3
SibHLH35	transcript:KQL24923	II	transcript:PNT64784	4
SibHLH36	transcript:KQL25046	II	transcript:KQJ98913	3
SibHLH36	transcript:KQL25046	II	transcript:KQJ90745	4
SibHLH37	transcript:KQL25176	II	transcript:KQJ99071	3
SibHLH37	transcript:KQL25176	II	transcript:KQJ90886	4
SibHLH38	transcript:KQL25257	II	transcript:KQJ99165	3
SibHLH38	transcript:KQL25257	II	transcript:KQJ90961	4
SibHLH39	transcript:KQL25361	II	transcript:KQJ99241	3
SibHLH39	transcript:KQL25361	II	transcript:KQJ91080	4
SibHLH41	transcript:KQL25743	II	transcript:PNT75154	1
SibHLH42	transcript:KQL26124	II	transcript:KQK15877	1
SibHLH43	transcript:KQL26167	II	transcript:KQK15841	1
SibHLH45	transcript:KQL26484	II	transcript:KQK15461	1
SibHLH46	transcript:KQL12896	III	transcript:KQJ85090	5
SibHLH48	transcript:KQL13278	III	transcript:KQK07639	2
SibHLH48	transcript:KQL13278	III	transcript:KQK03996	2
SibHLH49	transcript:KQL13542	III	transcript:KQK06982	2
SibHLH50	transcript:KQL13584	III	transcript:KQK03473	2
SibHLH52	transcript:KQL13902	III	transcript:KQK03161	2
SibHLH54	transcript:KQL14541	III	transcript:KQK05129	2
SibHLH54	transcript:KQL14541	III	transcript:KQK09409	2
SibHLH55	transcript:KQL14848	III	transcript:PNT70972	2
SibHLH55	transcript:KQL14848	III	transcript:KQK10102	2
SibHLH56	transcript:KQL15218	III	transcript:KQK05947	2
SibHLH58	transcript:KQL16816	III	transcript:PNT62661	4
SibHLH59	transcript:KQL16994	III	transcript:KQK14164	1
SibHLH59	transcript:KQL16994	III	transcript:PNT62423	4
SibHLH60	transcript:KQL17066	III	transcript:KQJ85970	4
SibHLH66	transcript:KQL17382	III	transcript:KQK13832	1
SibHLH66	transcript:KQL17382	III	transcript:KQJ85669	4
SibHLH69	transcript:KQL09388	IV	transcript:KQK19168	1
SibHLH70	transcript:KQL09907	IV	transcript:KQK01808	3
SibHLH71	transcript:KQL10001	IV	transcript:KQK18885	1
SibHLH71	transcript:KQL10001	IV	transcript:KQK01930	3
SibHLH72	transcript:KQL10825	IV	transcript:KQK18079	1
SibHLH72	transcript:KQL10825	IV	transcript:PNT66286	3
SibHLH73	transcript:KQL11421	IV	transcript:KQK17672	1
SibHLH74	transcript:KQL11666	IV	transcript:KQK17908	1
SibHLH74	transcript:KQL11666	IV	transcript:PNT66187	3
SibHLH75	transcript:KQL12269	IV	transcript:KQK16691	1
SibHLH75	transcript:KQL12269	IV	transcript:KQK23774	1
SibHLH76	transcript:KQL03209	V	transcript:KQK03473	2
SibHLH78	transcript:KQL03523	V	transcript:KQK04026	2
SibHLH79	transcript:KQL03578	V	transcript:KQK03996	2
SibHLH79	transcript:KQL03578	V	transcript:KQK07639	2
SibHLH80	transcript:KQL04026	V	transcript:KQK02748	2
SibHLH81	transcript:KQL04067	V	transcript:KQK02309	2
SibHLH84	transcript:KQL04099	V	transcript:KQK02362	2
SibHLH86	transcript:KQL04511	V	transcript:KQK02807	2
SibHLH86	transcript:KQL04511	V	transcript:KQK07328	2
SibHLH87	transcript:KQL04825	V	transcript:KQK03161	2
SibHLH88	transcript:KQL04970	V	transcript:KQK18079	1
SibHLH89	transcript:KQL04972	V	transcript:KQK03313	2
SibHLH90	transcript:KQL05043	V	transcript:KQK04229	2
SibHLH90	transcript:KQL05043	V	transcript:KQK07374	2
SibHLH92	transcript:KQL05609	V	transcript:KQK08358	2
SibHLH93	transcript:KQL05658	V	transcript:KQK08395	2
SibHLH94	transcript:KQL05975	V	transcript:KQK08820	2
SibHLH96	transcript:KQL06623	V	transcript:KQK09396	2
SibHLH97	transcript:KQL06639	V	transcript:KQK09409	2
SibHLH99	transcript:KQL07267	V	transcript:KQK10102	2
SibHLH100	transcript:KQL07567	V	transcript:KQK10418	2
SibHLH102	transcript:KQL08166	V	transcript:PNT73395	2
SibHLH103	transcript:KQL08294	V	transcript:KQK11183	2
SibHLH103	transcript:KQL08294	V	transcript:KQJ99071	3
SibHLH104	transcript:KQL08441	V	transcript:KQK11326	2
SibHLH105	transcript:KQL08647	V	transcript:KQK11593	2
SibHLH107	transcript:KQL00587	VI	transcript:KQJ95150	3
SibHLH107	transcript:KQL00587	VI	transcript:KQJ84799	5
SibHLH109	transcript:KQL00884	VI	transcript:KQJ94998	3
SibHLH110	transcript:KQL01910	VI	transcript:KQJ98388	3
SibHLH110	transcript:KQL01910	VI	transcript:KQJ90194	4
SibHLH111	transcript:KQL01999	VI	transcript:PNT68205	3
SibHLH111	transcript:KQL01999	VI	transcript:KQJ90311	4
SibHLH112	transcript:KQL02155	VI	transcript:KQJ98652	3
SibHLH112	transcript:KQL02155	VI	transcript:KQJ90506	4
SibHLH113	transcript:KQL02207	VI	transcript:KQJ98671	3
SibHLH113	transcript:KQL02207	VI	transcript:PNT64740	4
SibHLH114	transcript:KQL02232	VI	transcript:KQJ90584	4
SibHLH115	transcript:KQL02285	VI	transcript:KQJ98754	3
SibHLH115	transcript:KQL02285	VI	transcript:KQJ90628	4
SibHLH116	transcript:KQL02296	VI	transcript:KQJ98764	3
SibHLH116	transcript:KQL02296	VI	transcript:PNT64784	4
SibHLH117	transcript:KQL02425	VI	transcript:KQJ98913	3
SibHLH117	transcript:KQL02425	VI	transcript:KQJ90745	4
SibHLH118	transcript:KQL02578	VI	transcript:KQK11183	2
SibHLH118	transcript:KQL02578	VI	transcript:KQJ90886	4
SibHLH119	transcript:KQL02697	VI	transcript:KQJ99165	3
SibHLH119	transcript:KQL02697	VI	transcript:KQJ90961	4
SibHLH120	transcript:KQL02791	VI	transcript:KQJ99241	3
SibHLH120	transcript:KQL02791	VI	transcript:KQJ91080	4
SibHLH127	transcript:KQK96655	VII	transcript:KQJ82035	5
SibHLH131	transcript:KQK96811	VII	transcript:KQJ82138	5
SibHLH132	transcript:KQK96911	VII	transcript:KQJ82241	5
SibHLH134	transcript:KQK97270	VII	transcript:PNT68800	3
SibHLH136	transcript:KQK97808	VII	transcript:PNT68992	3
SibHLH137	transcript:KQK97877	VII	transcript:PNT61358	5
SibHLH141	transcript:KQK98493	VII	transcript:KQK00734	3
SibHLH142	transcript:KQK98689	VII	transcript:KQK00838	3
SibHLH142	transcript:KQK98689	VII	transcript:KQJ84300	5
SibHLH143	transcript:KQK98733	VII	transcript:PNT61764	5
SibHLH144	transcript:KQK98953	VII	transcript:KQJ84635	5
SibHLH145	transcript:KQK99074	VII	transcript:KQJ95150	3
SibHLH145	transcript:KQK99074	VII	transcript:KQJ84799	5
SibHLH146	transcript:KQK99167	VII	transcript:KQJ84900	5
SibHLH147	transcript:KQK99282	VII	transcript:KQK07374	2
SibHLH149	transcript:KQK99606	VII	transcript:KQJ92159	4
SibHLH150	transcript:KQK93674	VIII	transcript:KQJ92159	4
SibHLH151	transcript:KQK94500	VIII	transcript:KQJ88567	4
SibHLH152	transcript:KQK94747	VIII	transcript:KQJ88405	4
SibHLH153	transcript:KQK95245	VIII	transcript:KQJ87912	4
SibHLH154	transcript:KQK95512	VIII	transcript:PNT62661	4
SibHLH155	transcript:KQK86599	IX	transcript:KQK12636	1
SibHLH155	transcript:KQK86599	IX	transcript:KQK20469	1
SibHLH156	transcript:KQK86658	IX	transcript:KQK12698	1
SibHLH156	transcript:KQK86658	IX	transcript:KQK20575	1
SibHLH157	transcript:KQK86812	IX	transcript:KQK12892	1
SibHLH157	transcript:KQK86812	IX	transcript:KQK14025	1
SibHLH157	transcript:KQK86812	IX	transcript:KQK21024	1
SibHLH158	transcript:KQK86965	IX	transcript:KQK23035	1
SibHLH159	transcript:KQK87002	IX	transcript:KQK13082	1
SibHLH160	transcript:KQK87174	IX	transcript:KQK13294	1
SibHLH161	transcript:KQK87307	IX	transcript:PNT74200	1
SibHLH162	transcript:KQK87345	IX	transcript:KQK13445	1
SibHLH163	transcript:KQK87772	IX	transcript:KQK13832	1
SibHLH163	transcript:KQK87772	IX	transcript:KQJ85669	4
SibHLH166	transcript:KQK87991	IX	transcript:KQK14025	1
SibHLH167	transcript:KQK88081	IX	transcript:KQK14164	1
SibHLH167	transcript:KQK88081	IX	transcript:PNT62423	4
SibHLH168	transcript:KQK89123	IX	transcript:KQK23399	1
SibHLH170	transcript:KQK89245	IX	transcript:KQK23205	1
SibHLH171	transcript:KQK89667	IX	transcript:PNT77804	1
SibHLH171	transcript:KQK89667	IX	transcript:KQJ96187	3
SibHLH173	transcript:KQK89778	IX	transcript:KQJ97935	3
SibHLH174	transcript:KQK89962	IX	transcript:KQJ97770	3
SibHLH175	transcript:KQK90573	IX	transcript:KQK21424	1
SibHLH176	transcript:KQK90653	IX	transcript:KQK21494	1
SibHLH176	transcript:KQK90653	IX	transcript:KQK15091	1
SibHLH177	transcript:KQK91436	IX	transcript:PNT77654	1
SibHLH178	transcript:KQK91488	IX	transcript:KQK22480	1
SibHLH180	transcript:KQK91847	IX	transcript:PNT77825	1
SibHLH181	transcript:KQK92060	IX	transcript:KQK23035	1
SibHLH182	transcript:KQK92207	IX	transcript:KQK23205	1
SibHLH183	transcript:KQK92361	IX	transcript:KQK23399	1
SibHLH185	transcript:KQK92689	IX	transcript:KQK23774	1
SibHLH186	transcript:KQK92758	IX	transcript:KQK23835	1
SibHLH187	transcript:KQK92878	IX	transcript:KQK23924	1

## Sheet: S. italica - Zea mays
Supplementary Table 5 One-to-one orthologous relationships between Setaria italica and Zea mays.
SibHLH Gene Name	SibHLH Gene ID	Chromosome Position	ZmbHLH Gene ID	Chromosome Position
SibHLH1	transcript:KQL27843	I	transcript:Zm00001d053391_T001	4
SibHLH1	transcript:KQL27843	I	transcript:Zm00001d016095_T001	5
SibHLH1	transcript:KQL27843	I	transcript:Zm00001d046096_T001	9
SibHLH2	transcript:KQL27999	I	transcript:Zm00001d016257_T001	5
SibHLH3	transcript:KQL28104	I	transcript:Zm00001d016354_T001	5
SibHLH3	transcript:KQL28104	I	transcript:Zm00001d046346_T001	9
SibHLH4	transcript:KQL28464	I	transcript:Zm00001d015476_T001	5
SibHLH4	transcript:KQL28464	I	transcript:Zm00001d046867_T001	9
SibHLH6	transcript:KQL29003	I	transcript:Zm00001d053895_T001	4
SibHLH7	transcript:KQL29100	I	transcript:Zm00001d054038_T003	4
SibHLH7	transcript:KQL29100	I	transcript:Zm00001d014995_T001	5
SibHLH11	transcript:KQL29963	I	transcript:Zm00001d003677_T003	2
SibHLH14	transcript:KQL30105	I	transcript:Zm00001d016873_T001	5
SibHLH15	transcript:KQL30374	I	transcript:Zm00001d017138_T001	5
SibHLH16	transcript:KQL30895	I	transcript:Zm00001d026120_T001	10
SibHLH16	transcript:KQL30895	I	transcript:Zm00001d017559_T001	5
SibHLH17	transcript:KQL30908	I	transcript:Zm00001d026097_T005	10
SibHLH17	transcript:KQL30908	I	transcript:Zm00001d017573_T003	5
SibHLH18	transcript:KQL31019	I	transcript:Zm00001d026046_T001	10
SibHLH18	transcript:KQL31019	I	transcript:Zm00001d051509_T001	4
SibHLH18	transcript:KQL31019	I	transcript:Zm00001d017677_T001	5
SibHLH19	transcript:KQL31092	I	transcript:Zm00001d017724_T001	5
SibHLH20	transcript:KQL31140	I	transcript:Zm00001d051569_T001	4
SibHLH20	transcript:KQL31140	I	transcript:Zm00001d017778_T001	5
SibHLH22	transcript:KQL31314	I	transcript:Zm00001d017908_T001	5
SibHLH23	transcript:KQL31595	I	transcript:Zm00001d018119_T001	5
SibHLH24	transcript:KQL31916	I	transcript:Zm00001d052038_T001	4
SibHLH24	transcript:KQL31916	I	transcript:Zm00001d018374_T001	5
SibHLH24	transcript:KQL31916	I	transcript:Zm00001d045107_T001	9
SibHLH25	transcript:KQL31998	I	transcript:Zm00001d018416_T001	5
SibHLH25	transcript:KQL31998	I	transcript:Zm00001d045212_T001	9
SibHLH26	transcript:KQL22411	II	transcript:Zm00001d013130_T001	5
SibHLH27	transcript:KQL22720	II	transcript:Zm00001d013073_T001	5
SibHLH27	transcript:KQL22720	II	transcript:Zm00001d018967_T001	7
SibHLH28	transcript:KQL22865	II	transcript:Zm00001d034503_T001	1
SibHLH28	transcript:KQL22865	II	transcript:Zm00001d007768_T001	2
SibHLH29	transcript:KQL22985	II	transcript:Zm00001d019170_T001	7
SibHLH30	transcript:KQL24449	II	transcript:Zm00001d032213_T001	1
SibHLH30	transcript:KQL24449	II	transcript:Zm00001d005740_T001	2
SibHLH30	transcript:KQL24449	II	transcript:Zm00001d050394_T001	4
SibHLH31	transcript:KQL24498	II	transcript:Zm00001d005750_T002	2
SibHLH31	transcript:KQL24498	II	transcript:Zm00001d020490_T001	7
SibHLH32	transcript:KQL24778	II	transcript:Zm00001d031781_T001	1
SibHLH32	transcript:KQL24778	II	transcript:Zm00001d005841_T001	2
SibHLH32	transcript:KQL24778	II	transcript:Zm00001d050016_T001	4
SibHLH32	transcript:KQL24778	II	transcript:Zm00001d020705_T001	7
SibHLH33	transcript:KQL24849	II	transcript:Zm00001d031818_T001	1
SibHLH33	transcript:KQL24849	II	transcript:Zm00001d005919_T001	2
SibHLH33	transcript:KQL24849	II	transcript:Zm00001d020763_T001	7
SibHLH34	transcript:KQL24916	II	transcript:Zm00001d005964_T001	2
SibHLH34	transcript:KQL24916	II	transcript:Zm00001d020826_T001	7
SibHLH35	transcript:KQL24923	II	transcript:Zm00001d005969_T004	2
SibHLH35	transcript:KQL24923	II	transcript:Zm00001d017908_T001	5
SibHLH35	transcript:KQL24923	II	transcript:Zm00001d020834_T004	7
SibHLH36	transcript:KQL25046	II	transcript:Zm00001d031441_T001	1
SibHLH36	transcript:KQL25046	II	transcript:Zm00001d006022_T001	2
SibHLH36	transcript:KQL25046	II	transcript:Zm00001d020932_T001	7
SibHLH37	transcript:KQL25176	II	transcript:Zm00001d031561_T002	1
SibHLH37	transcript:KQL25176	II	transcript:Zm00001d006065_T002	2
SibHLH37	transcript:KQL25176	II	transcript:Zm00001d042373_T002	3
SibHLH37	transcript:KQL25176	II	transcript:Zm00001d021019_T001	7
SibHLH38	transcript:KQL25257	II	transcript:Zm00001d031665_T001	1
SibHLH38	transcript:KQL25257	II	transcript:Zm00001d006110_T002	2
SibHLH38	transcript:KQL25257	II	transcript:Zm00001d049870_T001	4
SibHLH38	transcript:KQL25257	II	transcript:Zm00001d021086_T001	7
SibHLH39	transcript:KQL25361	II	transcript:Zm00001d031717_T001	1
SibHLH39	transcript:KQL25361	II	transcript:Zm00001d006150_T001	2
SibHLH39	transcript:KQL25361	II	transcript:Zm00001d021164_T001	7
SibHLH41	transcript:KQL25743	II	transcript:Zm00001d006353_T001	2
SibHLH41	transcript:KQL25743	II	transcript:Zm00001d021344_T002	7
SibHLH42	transcript:KQL26124	II	transcript:Zm00001d021701_T002	7
SibHLH43	transcript:KQL26167	II	transcript:Zm00001d006564_T002	2
SibHLH44	transcript:KQL26211	II	transcript:Zm00001d006578_T001	2
SibHLH45	transcript:KQL26484	II	transcript:Zm00001d006733_T001	2
SibHLH45	transcript:KQL26484	II	transcript:Zm00001d021988_T001	7
SibHLH46	transcript:KQL12896	III	transcript:Zm00001d026510_T001	10
SibHLH46	transcript:KQL12896	III	transcript:Zm00001d001982_T001	2
SibHLH47	transcript:KQL13276	III	transcript:Zm00001d024781_T001	10
SibHLH48	transcript:KQL13278	III	transcript:Zm00001d024783_T001	10
SibHLH48	transcript:KQL13278	III	transcript:Zm00001d040536_T005	3
SibHLH48	transcript:KQL13278	III	transcript:Zm00001d008205_T001	8
SibHLH49	transcript:KQL13542	III	transcript:Zm00001d039300_T003	3
SibHLH49	transcript:KQL13542	III	transcript:Zm00001d037771_T001	6
SibHLH49	transcript:KQL13542	III	transcript:Zm00001d010416_T002	8
SibHLH50	transcript:KQL13584	III	transcript:Zm00001d039271_T001	3
SibHLH52	transcript:KQL13902	III	transcript:Zm00001d039459_T001	3
SibHLH52	transcript:KQL13902	III	transcript:Zm00001d037749_T001	6
SibHLH53	transcript:KQL14089	III	transcript:Zm00001d009715_T001	8
SibHLH54	transcript:KQL14541	III	transcript:Zm00001d043699_T001	3
SibHLH54	transcript:KQL14541	III	transcript:Zm00001d038863_T001	6
SibHLH55	transcript:KQL14848	III	transcript:Zm00001d043248_T001	3
SibHLH55	transcript:KQL14848	III	transcript:Zm00001d038612_T001	6
SibHLH56	transcript:KQL15218	III	transcript:Zm00001d038357_T001	6
SibHLH58	transcript:KQL16816	III	transcript:Zm00001d048786_T001	4
SibHLH59	transcript:KQL16994	III	transcript:Zm00001d041351_T001	3
SibHLH60	transcript:KQL17066	III	transcript:Zm00001d030971_T001	1
SibHLH63	transcript:KQL17069	III	transcript:Zm00001d033267_T001	1
SibHLH65	transcript:KQL17171	III	transcript:Zm00001d031044_T001	1
SibHLH66	transcript:KQL17382	III	transcript:Zm00001d031167_T002	1
SibHLH66	transcript:KQL17382	III	transcript:Zm00001d033407_T001	1
SibHLH69	transcript:KQL09388	IV	transcript:Zm00001d037098_T003	6
SibHLH69	transcript:KQL09388	IV	transcript:Zm00001d045046_T001	9
SibHLH70	transcript:KQL09907	IV	transcript:Zm00001d052192_T001	4
SibHLH70	transcript:KQL09907	IV	transcript:Zm00001d018119_T001	5
SibHLH71	transcript:KQL10001	IV	transcript:Zm00001d052254_T001	4
SibHLH71	transcript:KQL10001	IV	transcript:Zm00001d018056_T001	5
SibHLH71	transcript:KQL10001	IV	transcript:Zm00001d044839_T001	9
SibHLH72	transcript:KQL10825	IV	transcript:Zm00001d053391_T001	4
SibHLH72	transcript:KQL10825	IV	transcript:Zm00001d016095_T001	5
SibHLH72	transcript:KQL10825	IV	transcript:Zm00001d046096_T001	9
SibHLH73	transcript:KQL11421	IV	transcript:Zm00001d036807_T001	6
SibHLH73	transcript:KQL11421	IV	transcript:Zm00001d046759_T001	9
SibHLH74	transcript:KQL11666	IV	transcript:Zm00001d016354_T001	5
SibHLH74	transcript:KQL11666	IV	transcript:Zm00001d046346_T001	9
SibHLH75	transcript:KQL12269	IV	transcript:Zm00001d036382_T001	6
SibHLH76	transcript:KQL03209	V	transcript:Zm00001d039271_T001	3
SibHLH76	transcript:KQL03209	V	transcript:Zm00001d009013_T001	8
SibHLH77	transcript:KQL03259	V	transcript:Zm00001d039300_T003	3
SibHLH78	transcript:KQL03523	V	transcript:Zm00001d008174_T001	8
SibHLH79	transcript:KQL03578	V	transcript:Zm00001d024783_T001	10
SibHLH79	transcript:KQL03578	V	transcript:Zm00001d040536_T005	3
SibHLH79	transcript:KQL03578	V	transcript:Zm00001d008205_T001	8
SibHLH80	transcript:KQL04026	V	transcript:Zm00001d040186_T001	3
SibHLH80	transcript:KQL04026	V	transcript:Zm00001d008404_T001	8
SibHLH81	transcript:KQL04067	V	transcript:Zm00001d040148_T001	3
SibHLH84	transcript:KQL04099	V	transcript:Zm00001d008444_T001	8
SibHLH86	transcript:KQL04511	V	transcript:Zm00001d039764_T001	3
SibHLH86	transcript:KQL04511	V	transcript:Zm00001d037528_T001	6
SibHLH87	transcript:KQL04825	V	transcript:Zm00001d039459_T001	3
SibHLH87	transcript:KQL04825	V	transcript:Zm00001d037749_T001	6
SibHLH87	transcript:KQL04825	V	transcript:Zm00001d008853_T001	8
SibHLH88	transcript:KQL04970	V	transcript:Zm00001d053391_T001	4
SibHLH90	transcript:KQL05043	V	transcript:Zm00001d037569_T001	6
SibHLH90	transcript:KQL05043	V	transcript:Zm00001d009224_T001	8
SibHLH92	transcript:KQL05609	V	transcript:Zm00001d044242_T001	3
SibHLH93	transcript:KQL05658	V	transcript:Zm00001d044272_T001	3
SibHLH93	transcript:KQL05658	V	transcript:Zm00001d011212_T001	8
SibHLH95	transcript:KQL05999	V	transcript:Zm00001d044142_T001	3
SibHLH96	transcript:KQL06623	V	transcript:Zm00001d043706_T001	3
SibHLH97	transcript:KQL06639	V	transcript:Zm00001d043699_T001	3
SibHLH97	transcript:KQL06639	V	transcript:Zm00001d038863_T001	6
SibHLH98	transcript:KQL07202	V	transcript:Zm00001d012642_T001	8
SibHLH99	transcript:KQL07267	V	transcript:Zm00001d043248_T001	3
SibHLH100	transcript:KQL07567	V	transcript:Zm00001d042988_T001	3
SibHLH102	transcript:KQL08166	V	transcript:Zm00001d042482_T001	3
SibHLH103	transcript:KQL08294	V	transcript:Zm00001d042373_T002	3
SibHLH103	transcript:KQL08294	V	transcript:Zm00001d012067_T001	8
SibHLH104	transcript:KQL08441	V	transcript:Zm00001d042263_T001	3
SibHLH105	transcript:KQL08647	V	transcript:Zm00001d042062_T001	3
SibHLH105	transcript:KQL08647	V	transcript:Zm00001d011847_T001	8
SibHLH106	transcript:KQL00212	VI	transcript:Zm00001d049721_T001	4
SibHLH106	transcript:KQL00212	VI	transcript:Zm00001d035027_T001	6
SibHLH107	transcript:KQL00587	VI	transcript:Zm00001d026379_T001	10
SibHLH107	transcript:KQL00587	VI	transcript:Zm00001d024220_T001	10
SibHLH107	transcript:KQL00587	VI	transcript:Zm00001d002200_T001	2
SibHLH107	transcript:KQL00587	VI	transcript:Zm00001d049461_T001	4
SibHLH109	transcript:KQL00884	VI	transcript:Zm00001d024679_T002	10
SibHLH110	transcript:KQL01910	VI	transcript:Zm00001d032213_T001	1
SibHLH110	transcript:KQL01910	VI	transcript:Zm00001d005740_T001	2
SibHLH110	transcript:KQL01910	VI	transcript:Zm00001d050394_T001	4
SibHLH111	transcript:KQL01999	VI	transcript:Zm00001d032132_T001	1
SibHLH111	transcript:KQL01999	VI	transcript:Zm00001d020558_T001	7
SibHLH112	transcript:KQL02155	VI	transcript:Zm00001d031781_T001	1
SibHLH112	transcript:KQL02155	VI	transcript:Zm00001d005841_T001	2
SibHLH112	transcript:KQL02155	VI	transcript:Zm00001d050016_T001	4
SibHLH112	transcript:KQL02155	VI	transcript:Zm00001d020705_T001	7
SibHLH113	transcript:KQL02207	VI	transcript:Zm00001d031818_T001	1
SibHLH113	transcript:KQL02207	VI	transcript:Zm00001d005919_T001	2
SibHLH113	transcript:KQL02207	VI	transcript:Zm00001d020763_T001	7
SibHLH114	transcript:KQL02232	VI	transcript:Zm00001d005939_T001	2
SibHLH114	transcript:KQL02232	VI	transcript:Zm00001d020790_T001	7
SibHLH115	transcript:KQL02285	VI	transcript:Zm00001d005964_T001	2
SibHLH115	transcript:KQL02285	VI	transcript:Zm00001d020826_T001	7
SibHLH116	transcript:KQL02296	VI	transcript:Zm00001d005969_T004	2
SibHLH116	transcript:KQL02296	VI	transcript:Zm00001d020834_T004	7
SibHLH117	transcript:KQL02425	VI	transcript:Zm00001d031441_T001	1
SibHLH117	transcript:KQL02425	VI	transcript:Zm00001d006022_T001	2
SibHLH117	transcript:KQL02425	VI	transcript:Zm00001d020932_T001	7
SibHLH118	transcript:KQL02578	VI	transcript:Zm00001d031561_T002	1
SibHLH118	transcript:KQL02578	VI	transcript:Zm00001d006065_T002	2
SibHLH118	transcript:KQL02578	VI	transcript:Zm00001d021019_T001	7
SibHLH119	transcript:KQL02697	VI	transcript:Zm00001d031665_T001	1
SibHLH119	transcript:KQL02697	VI	transcript:Zm00001d006110_T002	2
SibHLH119	transcript:KQL02697	VI	transcript:Zm00001d049870_T001	4
SibHLH119	transcript:KQL02697	VI	transcript:Zm00001d021086_T001	7
SibHLH120	transcript:KQL02791	VI	transcript:Zm00001d031717_T001	1
SibHLH120	transcript:KQL02791	VI	transcript:Zm00001d006150_T001	2
SibHLH127	transcript:KQK96655	VII	transcript:Zm00001d025141_T003	10
SibHLH127	transcript:KQK96655	VII	transcript:Zm00001d004095_T001	2
SibHLH132	transcript:KQK96911	VII	transcript:Zm00001d025205_T001	10
SibHLH132	transcript:KQK96911	VII	transcript:Zm00001d025141_T003	10
SibHLH132	transcript:KQK96911	VII	transcript:Zm00001d004007_T001	2
SibHLH134	transcript:KQK97270	VII	transcript:Zm00001d003677_T003	2
SibHLH135	transcript:KQK97370	VII	transcript:Zm00001d025462_T001	10
SibHLH135	transcript:KQK97370	VII	transcript:Zm00001d003604_T001	2
SibHLH136	transcript:KQK97808	VII	transcript:Zm00001d042482_T001	3
SibHLH136	transcript:KQK97808	VII	transcript:Zm00001d017138_T001	5
SibHLH137	transcript:KQK97877	VII	transcript:Zm00001d025752_T006	10
SibHLH137	transcript:KQK97877	VII	transcript:Zm00001d003193_T001	2
SibHLH140	transcript:KQK98420	VII	transcript:Zm00001d026147_T002	10
SibHLH141	transcript:KQK98493	VII	transcript:Zm00001d026097_T005	10
SibHLH141	transcript:KQK98493	VII	transcript:Zm00001d017573_T003	5
SibHLH142	transcript:KQK98689	VII	transcript:Zm00001d026046_T001	10
SibHLH142	transcript:KQK98689	VII	transcript:Zm00001d017677_T001	5
SibHLH143	transcript:KQK98733	VII	transcript:Zm00001d017724_T001	5
SibHLH144	transcript:KQK98953	VII	transcript:Zm00001d026317_T002	10
SibHLH144	transcript:KQK98953	VII	transcript:Zm00001d002288_T002	2
SibHLH145	transcript:KQK99074	VII	transcript:Zm00001d026379_T001	10
SibHLH145	transcript:KQK99074	VII	transcript:Zm00001d002200_T001	2
SibHLH146	transcript:KQK99167	VII	transcript:Zm00001d002121_T001	2
SibHLH147	transcript:KQK99282	VII	transcript:Zm00001d037569_T001	6
SibHLH147	transcript:KQK99282	VII	transcript:Zm00001d009224_T001	8
SibHLH148	transcript:KQK99327	VII	transcript:Zm00001d037528_T001	6
SibHLH149	transcript:KQK99606	VII	transcript:Zm00001d023479_T001	10
SibHLH149	transcript:KQK99606	VII	transcript:Zm00001d004868_T001	2
SibHLH149	transcript:KQK99606	VII	transcript:Zm00001d041926_T001	3
SibHLH149	transcript:KQK99606	VII	transcript:Zm00001d053150_T007	4
SibHLH150	transcript:KQK93674	VIII	transcript:Zm00001d023479_T001	10
SibHLH150	transcript:KQK93674	VIII	transcript:Zm00001d004868_T001	2
SibHLH150	transcript:KQK93674	VIII	transcript:Zm00001d041926_T001	3
SibHLH150	transcript:KQK93674	VIII	transcript:Zm00001d053150_T007	4
SibHLH152	transcript:KQK94747	VIII	transcript:Zm00001d007382_T001	2
SibHLH152	transcript:KQK94747	VIII	transcript:Zm00001d049294_T001	4
SibHLH153	transcript:KQK95245	VIII	transcript:Zm00001d048901_T001	4
SibHLH154	transcript:KQK95512	VIII	transcript:Zm00001d048786_T001	4
SibHLH155	transcript:KQK86599	IX	transcript:Zm00001d034503_T001	1
SibHLH155	transcript:KQK86599	IX	transcript:Zm00001d007768_T001	2
SibHLH156	transcript:KQK86658	IX	transcript:Zm00001d013073_T001	5
SibHLH157	transcript:KQK86812	IX	transcript:Zm00001d034298_T001	1
SibHLH157	transcript:KQK86812	IX	transcript:Zm00001d013130_T001	5
SibHLH159	transcript:KQK87002	IX	transcript:Zm00001d034091_T001	1
SibHLH159	transcript:KQK87002	IX	transcript:Zm00001d013232_T001	5
SibHLH160	transcript:KQK87174	IX	transcript:Zm00001d033957_T002	1
SibHLH161	transcript:KQK87307	IX	transcript:Zm00001d033870_T001	1
SibHLH161	transcript:KQK87307	IX	transcript:Zm00001d013357_T001	5
SibHLH162	transcript:KQK87345	IX	transcript:Zm00001d033848_T003	1
SibHLH162	transcript:KQK87345	IX	transcript:Zm00001d013370_T001	5
SibHLH163	transcript:KQK87772	IX	transcript:Zm00001d033407_T001	1
SibHLH166	transcript:KQK87991	IX	transcript:Zm00001d033267_T001	1
SibHLH167	transcript:KQK88081	IX	transcript:Zm00001d041351_T001	3
SibHLH168	transcript:KQK89123	IX	transcript:Zm00001d027859_T001	1
SibHLH168	transcript:KQK89123	IX	transcript:Zm00001d048309_T001	9
SibHLH169	transcript:KQK89128	IX	transcript:Zm00001d027855_T001	1
SibHLH170	transcript:KQK89245	IX	transcript:Zm00001d048229_T001	9
SibHLH171	transcript:KQK89667	IX	transcript:Zm00001d030232_T001	1
SibHLH171	transcript:KQK89667	IX	transcript:Zm00001d028312_T001	1
SibHLH173	transcript:KQK89778	IX	transcript:Zm00001d030028_T001	1
SibHLH173	transcript:KQK89778	IX	transcript:Zm00001d047017_T001	9
SibHLH174	transcript:KQK89962	IX	transcript:Zm00001d029898_T001	1
SibHLH175	transcript:KQK90573	IX	transcript:Zm00001d029402_T001	1
SibHLH176	transcript:KQK90653	IX	transcript:Zm00001d029339_T001	1
SibHLH176	transcript:KQK90653	IX	transcript:Zm00001d022225_T001	7
SibHLH177	transcript:KQK91436	IX	transcript:Zm00001d028664_T001	1
SibHLH178	transcript:KQK91488	IX	transcript:Zm00001d028504_T001	1
SibHLH178	transcript:KQK91488	IX	transcript:Zm00001d047878_T001	9
SibHLH180	transcript:KQK91847	IX	transcript:Zm00001d028297_T001	1
SibHLH180	transcript:KQK91847	IX	transcript:Zm00001d047999_T001	9
SibHLH181	transcript:KQK92060	IX	transcript:Zm00001d028085_T001	1
SibHLH181	transcript:KQK92060	IX	transcript:Zm00001d048141_T001	9
SibHLH182	transcript:KQK92207	IX	transcript:Zm00001d027987_T001	1
SibHLH182	transcript:KQK92207	IX	transcript:Zm00001d048229_T001	9
SibHLH183	transcript:KQK92361	IX	transcript:Zm00001d027859_T001	1
SibHLH183	transcript:KQK92361	IX	transcript:Zm00001d048309_T001	9
SibHLH184	transcript:KQK92365	IX	transcript:Zm00001d027855_T001	1
SibHLH185	transcript:KQK92689	IX	transcript:Zm00001d027546_T001	1
SibHLH186	transcript:KQK92758	IX	transcript:Zm00001d027496_T001	1
SibHLH187	transcript:KQK92878	IX	transcript:Zm00001d027419_T001	1
SibHLH187	transcript:KQK92878	IX	transcript:Zm00001d048478_T001	9
