# Supplementary material for: Genome-wide identification and expression analysis of the bHLH transcription factor family and its response to abiotic stress in foxtail millet (Setaria italica L.)
Source: BMC Genomics. 2021 Oct 30;22:778. doi: 10.1186/s12864-021-08095-y (PMC8557513; doi:10.1186/s12864-021-08095-y)
Supplement: Supplementary file 6 — Additional file 6: Table S6. Primer sequences for qRT-PCR. [file 12864_2021_8095_MOESM6_ESM.xlsx]

## Sheet: Primer
Supplementary Table 6 Primers of sequences.
Group	Gene	Forward primer (5`- 3`)	Reverse primer (5`- 3`)
1	SibHLH11	TTGAGTTCCAGACGTGGTCG	ATATGTCCTCCGCTGACGGG
3	SibHLH1	TGCCAGCATATAGCCAGAGC	CATGGCATCAGCGAACGAAG
5	SibHLH47	CGGAGAAGAGCGCAATGGTA	AGGCTTGCCTTGGCCG
6	SibHLH7	GAGGCTGGAGCAGCAAGTTA	GAGTTGTGTCCACCACGGTA
7	SibHLH29	AATCCTTGCCAGGACAGTCG	ATGTGTGTGGATGGGGTGGA
9	SibHLH10	ATGGATCCGACGATGGGTGA	GTAGAGCCTGTCGTTGAGCC
10	SibHLH30	AACACCACCAAGACGGACAA	ACGATGTCCGGGATGAGGTC
11	SibHLH22	GCTTAGGGAGGGTAGCCAGA	GGTTGACACAGTGACGTTGC
12	SibHLH16	AGAGGACGAGCAACGTGAAG	CTCTGCCTGATCTCCCTTGC
13	SibHLH8	ACCACGGCTGCTACGGCTAC	GTGCTCATCAGTGCGTCGATCTC
14	SibHLH46	GCCGCCAAACCCTAACCCTAAC	GAGGAAGTGGAAGGCCAGCATG
15	SibHLH25	CCAGCACAGTCCAACCTTCA	TCTGTCCTCAGACCTCCCTC
16	SibHLH36	CGGCGATCGAGAAGTTCCTG	CGGCAGTGTTGGTTTGCTTT
19	SibHLH32	CAACGTGCGCATATCCAAGG	CTTGACGTAGTGGATGGCCT
UC	SibHLH176	ACTGTATTCCCCTTGCAGCC	ACAAGGTTACTGGCCACGAG
	SiACTIN	GGCAAACAGGGAGAAGATGA	GAGGTTGTCGGTAAGGTCACG
